# Supplementary material for: The genome of the white-rot fungus Pycnoporus cinnabarinus: a basidiomycete model with a versatile arsenal for lignocellulosic biomass breakdown
Source: BMC Genomics. 2014 Jun 18;15:486. doi: 10.1186/1471-2164-15-486 (PMC4101180; doi:10.1186/1471-2164-15-486)
Supplement: Supplementary file 1 — Additional file 1: Table S1: List of annotated genes in P. cinnabarinus. (XLS 1 MB) [file 12864_2014_6245_MOESM1_ESM.xls]

## Sheet: All
Gene model
scf184270.g1	GO:0004190 aspartic-type endopeptidase activity	GO:0003676 nucleic acid binding	GO:0008270 zinc ion binding	GO:0006508 proteolysis
scf184270.g5	GO:0019001 guanyl nucleotide binding	GO:0004871 signal transducer activity	GO:0000166 nucleotide binding	GO:0005525 GTP binding	GO:0007186 G-protein coupled receptor protein signaling pathway	GO:0007165 signal transduction
scf184271.g1	GO:0003676 nucleic acid binding	GO:0008270 zinc ion binding
scf184271.g3	GO:0008374 O-acyltransferase activity	GO:0016021 integral to membrane	GO:0016020 membrane
scf184272.g1	GO:0003676 nucleic acid binding
scf184272.g2	GO:0016740 transferase activity	GO:0004149 dihydrolipoyllysine-residue succinyltransferase activity	GO:0008415 acyltransferase activity	GO:0008152 metabolic process	GO:0006099 tricarboxylic acid cycle	GO:0045252 oxoglutarate dehydrogenase complex
scf184274.g1	GO:0022891 substrate-specific transmembrane transporter activity	GO:0005215 transporter activity	GO:0006810 transport	GO:0055085 transmembrane transport	GO:0016021 integral to membrane	GO:0016020 membrane
scf184277.g1	GO:0003676 nucleic acid binding	GO:0008270 zinc ion binding
scf184280.g1	GO:0003677 DNA binding	GO:0015074 DNA integration	GO:0006310 DNA recombination
scf184280.g5	GO:0016301 kinase activity	GO:0016310 phosphorylation
scf184280.g8	GO:0004725 protein tyrosine phosphatase activity	GO:0016791 phosphatase activity	GO:0008138 protein tyrosine/serine/threonine phosphatase activity	GO:0035335 peptidyl-tyrosine dephosphorylation	GO:0006470 protein dephosphorylation	GO:0016311 dephosphorylation
scf184281.g11	GO:0005524 ATP binding
scf184281.g12	GO:0000166 nucleotide binding	GO:0016817 hydrolase activity, acting on acid anhydrides	GO:0016787 hydrolase activity	GO:0005525 GTP binding	GO:0016021 integral to membrane	GO:0016020 membrane
scf184281.g15	GO:0008080 N-acetyltransferase activity	GO:0009055 electron carrier activity	GO:0015035 protein disulfide oxidoreductase activity	GO:0008152 metabolic process	GO:0045454 cell redox homeostasis
scf184281.g16	GO:0008270 zinc ion binding	GO:0046872 metal ion binding
scf184281.g18	GO:0045132 meiotic chromosome segregation	GO:0007126 meiosis	GO:0005737 cytoplasm
scf184281.g2	GO:0016788 hydrolase activity, acting on ester bonds
scf184281.g20	GO:0003824 catalytic activity	GO:0016831 carboxy-lyase activity	GO:0030170 pyridoxal phosphate binding	GO:0016829 lyase activity	GO:0019752 carboxylic acid metabolic process
scf184281.g6	GO:0003676 nucleic acid binding	GO:0005634 nucleus
scf184281.g8	GO:0004497 monooxygenase activity	GO:0005506 iron ion binding	GO:0009055 electron carrier activity	GO:0016491 oxidoreductase activity	GO:0020037 heme binding	GO:0046872 metal ion binding	GO:0055114 oxidation-reduction process
scf184281.g9	GO:0004601 peroxidase activity	GO:0020037 heme binding	GO:0006979 response to oxidative stress	GO:0055114 oxidation-reduction process
scf184287.g1	GO:0000166 nucleotide binding
scf184287.g3	GO:0016491 oxidoreductase activity	GO:0055085 transmembrane transport	GO:0006813 potassium ion transport	GO:0055114 oxidation-reduction process
scf184287.g4	GO:0016491 oxidoreductase activity	GO:0055114 oxidation-reduction process
scf184291.g1	GO:0003677 DNA binding	GO:0005524 ATP binding	GO:0004386 helicase activity	GO:0003676 nucleic acid binding	GO:0005515 protein binding	GO:0008270 zinc ion binding	GO:0046872 metal ion binding
scf184298.g10	GO:0003924 GTPase activity	GO:0000166 nucleotide binding	GO:0005198 structural molecule activity	GO:0005525 GTP binding	GO:0006184 GTP catabolic process	GO:0007017 microtubule-based process	GO:0051258 protein polymerization	GO:0007018 microtubule-based movement	GO:0005737 cytoplasm	GO:0043234 protein complex	GO:0005856 cytoskeleton	GO:0005874 microtubule
scf184298.g11	GO:0003924 GTPase activity	GO:0000166 nucleotide binding	GO:0005198 structural molecule activity	GO:0005525 GTP binding	GO:0006184 GTP catabolic process	GO:0007017 microtubule-based process	GO:0051258 protein polymerization	GO:0007018 microtubule-based movement	GO:0005737 cytoplasm	GO:0043234 protein complex	GO:0005856 cytoskeleton	GO:0005874 microtubule
scf184298.g15	GO:0004185 serine-type carboxypeptidase activity	GO:0006508 proteolysis
scf184298.g18	GO:0051082 unfolded protein binding	GO:0006461 protein complex assembly	GO:0006120 mitochondrial electron transport, NADH to ubiquinone	GO:0005747 mitochondrial respiratory chain complex I	GO:0005739 mitochondrion
scf184298.g20	GO:0003924 GTPase activity	GO:0000166 nucleotide binding	GO:0005515 protein binding	GO:0005525 GTP binding	GO:0007124 pseudohyphal growth	GO:0030437 ascospore formation	GO:0006184 GTP catabolic process	GO:0001302 replicative cell aging	GO:0007264 small GTPase mediated signal transduction	GO:0032880 regulation of protein localization	GO:0000411 positive regulation of transcription by galactose	GO:0007165 signal transduction	GO:0007265 Ras protein signal transduction	GO:0007190 activation of adenylate cyclase activity	GO:0001950 plasma membrane enriched fraction	GO:0005622 intracellular	GO:0005886 plasma membrane	GO:0016020 membrane
scf184298.g23	GO:0016787 hydrolase activity
scf184298.g25	GO:0005506 iron ion binding	GO:0050353 trimethyllysine dioxygenase activity	GO:0016491 oxidoreductase activity	GO:0031418 L-ascorbic acid binding	GO:0045329 carnitine biosynthetic process	GO:0055114 oxidation-reduction process
scf184298.g28	GO:0055085 transmembrane transport
scf184298.g3	GO:0005315 inorganic phosphate transmembrane transporter activity	GO:0005215 transporter activity	GO:0006817 phosphate transport	GO:0006810 transport	GO:0055085 transmembrane transport	GO:0016021 integral to membrane	GO:0016020 membrane
scf184298.g30	GO:0016627 oxidoreductase activity, acting on the CH-CH group of donors	GO:0033554 cellular response to stress	GO:0006629 lipid metabolic process	GO:0005737 cytoplasm	GO:0016021 integral to membrane	GO:0016020 membrane	GO:0005789 endoplasmic reticulum membrane	GO:0005783 endoplasmic reticulum
scf184298.g35	GO:0016491 oxidoreductase activity	GO:0016853 isomerase activity	GO:0004455 ketol-acid reductoisomerase activity	GO:0050662 coenzyme binding	GO:0009082 branched chain family amino acid biosynthetic process	GO:0008652 cellular amino acid biosynthetic process	GO:0055114 oxidation-reduction process
scf184298.g36	GO:0008033 tRNA processing	GO:0005737 cytoplasm
scf184298.g37	GO:0008233 peptidase activity	GO:0008236 serine-type peptidase activity	GO:0016787 hydrolase activity	GO:0004252 serine-type endopeptidase activity	GO:0006508 proteolysis
scf184298.g38	GO:0051537 2 iron, 2 sulfur cluster binding	GO:0050660 flavin adenine dinucleotide binding	GO:0051536 iron-sulfur cluster binding	GO:0016491 oxidoreductase activity	GO:0046872 metal ion binding	GO:0045454 cell redox homeostasis	GO:0055114 oxidation-reduction process	GO:0005737 cytoplasm
scf184298.g4	GO:0008270 zinc ion binding	GO:0005622 intracellular
scf184298.g42	GO:0003824 catalytic activity	GO:0008483 transaminase activity	GO:0030170 pyridoxal phosphate binding	GO:0008152 metabolic process
scf184298.g6	GO:0005315 inorganic phosphate transmembrane transporter activity	GO:0005215 transporter activity	GO:0006817 phosphate transport	GO:0006810 transport	GO:0055085 transmembrane transport	GO:0016021 integral to membrane	GO:0016020 membrane
scf184298.g8	GO:0003924 GTPase activity	GO:0000166 nucleotide binding	GO:0005198 structural molecule activity	GO:0005525 GTP binding	GO:0006184 GTP catabolic process	GO:0007017 microtubule-based process	GO:0051258 protein polymerization	GO:0007018 microtubule-based movement	GO:0005737 cytoplasm	GO:0043234 protein complex	GO:0005856 cytoskeleton	GO:0005874 microtubule
scf184301.g2	GO:0004713 protein tyrosine kinase activity	GO:0006468 protein phosphorylation
scf184303.g1	GO:0003723 RNA binding	GO:0003964 RNA-directed DNA polymerase activity	GO:0006278 RNA-dependent DNA replication
scf184305.g1	GO:0003676 nucleic acid binding	GO:0008270 zinc ion binding
scf184305.g10	GO:0019001 guanyl nucleotide binding	GO:0004871 signal transducer activity	GO:0000166 nucleotide binding	GO:0005525 GTP binding	GO:0007186 G-protein coupled receptor protein signaling pathway	GO:0007165 signal transduction
scf184305.g11	GO:0070273 phosphatidylinositol-4-phosphate binding	GO:0005515 protein binding	GO:0015031 protein transport	GO:0006810 transport	GO:0030968 endoplasmic reticulum unfolded protein response	GO:0034067 protein localization in Golgi apparatus	GO:0006890 retrograde vesicle-mediated transport, Golgi to ER	GO:0005737 cytoplasm	GO:0005829 cytosol	GO:0019898 extrinsic to membrane	GO:0005634 nucleus	GO:0005794 Golgi apparatus
scf184305.g4	GO:0003824 catalytic activity	GO:0005488 binding	GO:0016491 oxidoreductase activity	GO:0008152 metabolic process	GO:0055114 oxidation-reduction process
scf184305.g5	GO:0003824 catalytic activity	GO:0005488 binding	GO:0016491 oxidoreductase activity	GO:0008152 metabolic process	GO:0055114 oxidation-reduction process
scf184305.g6	GO:0003824 catalytic activity	GO:0005488 binding	GO:0016491 oxidoreductase activity	GO:0008152 metabolic process	GO:0055114 oxidation-reduction process
scf184305.g8	GO:0005488 binding
scf184305.g9	GO:0005488 binding
scf184310.g1	GO:0016689 manganese peroxidase activity	GO:0016491 oxidoreductase activity	GO:0004601 peroxidase activity	GO:0020037 heme binding	GO:0046872 metal ion binding	GO:0046274 lignin catabolic process	GO:0042744 hydrogen peroxide catabolic process	GO:0006979 response to oxidative stress	GO:0055114 oxidation-reduction process	GO:0005576 extracellular region
scf184315.g3	GO:0003824 catalytic activity	GO:0008815 citrate (pro-3S)-lyase activity	GO:0016830 carbon-carbon lyase activity	GO:0046872 metal ion binding	GO:0006725 cellular aromatic compound metabolic process	GO:0009346 citrate lyase complex
scf184324.g2	GO:0031072 heat shock protein binding
scf184324.g3	GO:0016740 transferase activity
scf184325.g10	GO:0005524 ATP binding	GO:0017111 nucleoside-triphosphatase activity	GO:0000166 nucleotide binding
scf184325.g12	GO:0000156 two-component response regulator activity	GO:0000160 two-component signal transduction system (phosphorelay)	GO:0006355 regulation of transcription, DNA-dependent
scf184325.g13	GO:0008270 zinc ion binding	GO:0005622 intracellular
scf184325.g14	GO:0000166 nucleotide binding
scf184325.g17	GO:0004170 dUTP diphosphatase activity	GO:0016787 hydrolase activity	GO:0005515 protein binding	GO:0046080 dUTP metabolic process	GO:0006206 pyrimidine base metabolic process	GO:0006260 DNA replication	GO:0006139 nucleobase, nucleoside, nucleotide and nucleic acid metabolic process	GO:0009117 nucleotide metabolic process	GO:0046134 pyrimidine nucleoside biosynthetic process	GO:0055086 nucleobase, nucleoside and nucleotide metabolic process	GO:0005654 nucleoplasm	GO:0005739 mitochondrion	GO:0005634 nucleus
scf184325.g18	GO:0008233 peptidase activity	GO:0008237 metallopeptidase activity
scf184325.g2	GO:0003824 catalytic activity	GO:0003677 DNA binding	GO:0004518 nuclease activity	GO:0006281 DNA repair
scf184325.g21	GO:0005488 binding	GO:0000062 fatty-acyl-CoA binding
scf184325.g24	GO:0005337 nucleoside transmembrane transporter activity	GO:0015858 nucleoside transport	GO:0006810 transport	GO:0016020 membrane
scf184325.g4	GO:0016773 phosphotransferase activity, alcohol group as acceptor	GO:0005524 ATP binding	GO:0016740 transferase activity	GO:0009116 nucleoside metabolic process
scf184325.g5	GO:0003824 catalytic activity	GO:0016903 oxidoreductase activity, acting on the aldehyde or oxo group of donors	GO:0016491 oxidoreductase activity	GO:0008152 metabolic process	GO:0055114 oxidation-reduction process
scf184325.g6	GO:0003824 catalytic activity	GO:0004553 hydrolase activity, hydrolyzing O-glycosyl compounds	GO:0016787 hydrolase activity	GO:0005975 carbohydrate metabolic process
scf184325.g7	GO:0003824 catalytic activity	GO:0005488 binding	GO:0016491 oxidoreductase activity	GO:0008152 metabolic process	GO:0055114 oxidation-reduction process
scf184327.g1	GO:0003677 DNA binding	GO:0003682 chromatin binding	GO:0003723 RNA binding	GO:0003676 nucleic acid binding	GO:0003964 RNA-directed DNA polymerase activity	GO:0015074 DNA integration	GO:0006333 chromatin assembly or disassembly	GO:0006278 RNA-dependent DNA replication	GO:0000785 chromatin	GO:0005634 nucleus
scf184332.g2	GO:0005488 binding	GO:0016853 isomerase activity	GO:0003755 peptidyl-prolyl cis-trans isomerase activity	GO:0006457 protein folding
scf184332.g4	GO:0004437 inositol or phosphatidylinositol phosphatase activity	GO:0007165 signal transduction	GO:0005622 intracellular
scf184332.g7	GO:0003723 RNA binding	GO:0003676 nucleic acid binding	GO:0003964 RNA-directed DNA polymerase activity	GO:0004523 ribonuclease H activity	GO:0006278 RNA-dependent DNA replication
scf184332.g8	GO:0003723 RNA binding	GO:0003676 nucleic acid binding	GO:0003964 RNA-directed DNA polymerase activity	GO:0004523 ribonuclease H activity	GO:0006278 RNA-dependent DNA replication
scf184334.g2	GO:0000166 nucleotide binding	GO:0003676 nucleic acid binding
scf184334.g3	GO:0016779 nucleotidyltransferase activity
scf184334.g4	GO:0003743 translation initiation factor activity	GO:0006413 translational initiation
scf184334.g5	GO:0005215 transporter activity	GO:0006814 sodium ion transport	GO:0006810 transport	GO:0055085 transmembrane transport	GO:0006811 ion transport	GO:0016021 integral to membrane	GO:0016020 membrane
scf184334.g6	GO:0003824 catalytic activity	GO:0016787 hydrolase activity	GO:0043169 cation binding	GO:0005975 carbohydrate metabolic process
scf184334.g7	GO:0016740 transferase activity	GO:0006878 cellular copper ion homeostasis	GO:0006541 glutamine metabolic process	GO:0006879 cellular iron ion homeostasis	GO:0005737 cytoplasm
scf184335.g3	GO:0003723 RNA binding	GO:0003676 nucleic acid binding	GO:0003964 RNA-directed DNA polymerase activity	GO:0004523 ribonuclease H activity	GO:0006278 RNA-dependent DNA replication
scf184335.g4	GO:0003677 DNA binding	GO:0008270 zinc ion binding	GO:0005634 nucleus
scf184335.g6	GO:0008080 N-acetyltransferase activity	GO:0008152 metabolic process
scf184335.g7	GO:0004672 protein kinase activity	GO:0005524 ATP binding	GO:0004674 protein serine/threonine kinase activity	GO:0016301 kinase activity	GO:0016740 transferase activity	GO:0000166 nucleotide binding	GO:0016310 phosphorylation	GO:0006468 protein phosphorylation
scf184335.g8	GO:0016740 transferase activity	GO:0006878 cellular copper ion homeostasis	GO:0006541 glutamine metabolic process	GO:0006879 cellular iron ion homeostasis	GO:0005737 cytoplasm
scf184346.g10	GO:0008270 zinc ion binding	GO:0005622 intracellular
scf184346.g3	GO:0016787 hydrolase activity	GO:0008152 metabolic process
scf184346.g6	GO:0015171 amino acid transmembrane transporter activity	GO:0006810 transport	GO:0006865 amino acid transport	GO:0055085 transmembrane transport	GO:0003333 amino acid transmembrane transport	GO:0016021 integral to membrane	GO:0016020 membrane
scf184347.g2	GO:0004409 homoaconitate hydratase activity	GO:0051539 4 iron, 4 sulfur cluster binding	GO:0008152 metabolic process	GO:0009085 lysine biosynthetic process
scf184347.g3	GO:0003824 catalytic activity	GO:0016874 ligase activity	GO:0008152 metabolic process
scf184347.g4	GO:0004497 monooxygenase activity	GO:0005506 iron ion binding	GO:0009055 electron carrier activity	GO:0016491 oxidoreductase activity	GO:0020037 heme binding	GO:0046872 metal ion binding	GO:0055114 oxidation-reduction process
scf184347.g5	GO:0003676 nucleic acid binding	GO:0008270 zinc ion binding
scf184347.g6	GO:0003723 RNA binding	GO:0003676 nucleic acid binding	GO:0003964 RNA-directed DNA polymerase activity	GO:0004523 ribonuclease H activity	GO:0006278 RNA-dependent DNA replication
scf184353.g10	GO:0005515 protein binding	GO:0007126 meiosis	GO:0005737 cytoplasm	GO:0005829 cytosol
scf184353.g11	GO:0003824 catalytic activity	GO:0008152 metabolic process
scf184353.g2	GO:0005524 ATP binding	GO:0017111 nucleoside-triphosphatase activity	GO:0000166 nucleotide binding
scf184353.g3	GO:0005524 ATP binding	GO:0017111 nucleoside-triphosphatase activity	GO:0000166 nucleotide binding
scf184353.g4	GO:0003676 nucleic acid binding
scf184353.g7	GO:0004672 protein kinase activity	GO:0005524 ATP binding	GO:0004674 protein serine/threonine kinase activity	GO:0006468 protein phosphorylation
scf184353.g8	GO:0003824 catalytic activity	GO:0004795 threonine synthase activity	GO:0030170 pyridoxal phosphate binding	GO:0008152 metabolic process	GO:0006520 cellular amino acid metabolic process	GO:0009088 threonine biosynthetic process
scf184353.g9	GO:0003676 nucleic acid binding
scf184354.g1	GO:0003824 catalytic activity	GO:0000287 magnesium ion binding	GO:0005524 ATP binding	GO:0015662 ATPase activity, coupled to transmembrane movement of ions, phosphorylative mechanism	GO:0000166 nucleotide binding	GO:0016787 hydrolase activity	GO:0016820 hydrolase activity, acting on acid anhydrides, catalyzing transmembrane movement of substances	GO:0004012 phospholipid-translocating ATPase activity	GO:0008152 metabolic process	GO:0006754 ATP biosynthetic process	GO:0015914 phospholipid transport	GO:0016021 integral to membrane	GO:0016020 membrane
scf184354.g10	GO:0000166 nucleotide binding	GO:0005525 GTP binding	GO:0007049 cell cycle	GO:0031105 septin complex
scf184354.g12	GO:0004672 protein kinase activity	GO:0005524 ATP binding	GO:0006468 protein phosphorylation
scf184354.g14	GO:0000287 magnesium ion binding	GO:0016829 lyase activity
scf184354.g16	GO:0005524 ATP binding
scf184354.g21	GO:0003676 nucleic acid binding	GO:0008270 zinc ion binding
scf184354.g23	GO:0003743 translation initiation factor activity	GO:0044237 cellular metabolic process	GO:0006413 translational initiation
scf184354.g28	GO:0000166 nucleotide binding
scf184354.g3	GO:0004672 protein kinase activity	GO:0005524 ATP binding	GO:0006468 protein phosphorylation
scf184354.g8	GO:0008553 hydrogen-exporting ATPase activity, phosphorylative mechanism	GO:0005524 ATP binding	GO:0017111 nucleoside-triphosphatase activity	GO:0046961 proton-transporting ATPase activity, rotational mechanism	GO:0046933 hydrogen ion transporting ATP synthase activity, rotational mechanism	GO:0000166 nucleotide binding	GO:0016820 hydrolase activity, acting on acid anhydrides, catalyzing transmembrane movement of substances	GO:0006754 ATP biosynthetic process	GO:0006810 transport	GO:0015986 ATP synthesis coupled proton transport	GO:0006811 ion transport	GO:0015991 ATP hydrolysis coupled proton transport	GO:0046034 ATP metabolic process	GO:0042777 plasma membrane ATP synthesis coupled proton transport	GO:0015992 proton transport	GO:0045261 proton-transporting ATP synthase complex, catalytic core F(1)	GO:0033178 proton-transporting two-sector ATPase complex, catalytic domain	GO:0016469 proton-transporting two-sector ATPase complex
scf184354.g9	GO:0016740 transferase activity	GO:0016757 transferase activity, transferring glycosyl groups	GO:0004044 amidophosphoribosyltransferase activity	GO:0046872 metal ion binding	GO:0009116 nucleoside metabolic process	GO:0008152 metabolic process	GO:0006164 purine nucleotide biosynthetic process	GO:0009113 purine base biosynthetic process
scf184355.g1	GO:0000166 nucleotide binding	GO:0003676 nucleic acid binding
scf184355.g13	GO:0004437 inositol or phosphatidylinositol phosphatase activity
scf184355.g16	GO:0003677 DNA binding	GO:0003682 chromatin binding	GO:0003723 RNA binding	GO:0003676 nucleic acid binding	GO:0003964 RNA-directed DNA polymerase activity	GO:0015074 DNA integration	GO:0006333 chromatin assembly or disassembly	GO:0006278 RNA-dependent DNA replication	GO:0000785 chromatin	GO:0005634 nucleus
scf184355.g17	GO:0003677 DNA binding	GO:0003682 chromatin binding	GO:0003723 RNA binding	GO:0003676 nucleic acid binding	GO:0003964 RNA-directed DNA polymerase activity	GO:0015074 DNA integration	GO:0006333 chromatin assembly or disassembly	GO:0006278 RNA-dependent DNA replication	GO:0000785 chromatin	GO:0005634 nucleus
scf184355.g18	GO:0003677 DNA binding	GO:0003682 chromatin binding	GO:0003723 RNA binding	GO:0003676 nucleic acid binding	GO:0003964 RNA-directed DNA polymerase activity	GO:0015074 DNA integration	GO:0006333 chromatin assembly or disassembly	GO:0006278 RNA-dependent DNA replication	GO:0000785 chromatin	GO:0005634 nucleus
scf184355.g19	GO:0003677 DNA binding	GO:0003682 chromatin binding	GO:0003676 nucleic acid binding	GO:0015074 DNA integration	GO:0006333 chromatin assembly or disassembly	GO:0000785 chromatin	GO:0005634 nucleus
scf184355.g3	GO:0003677 DNA binding	GO:0043565 sequence-specific DNA binding	GO:0003700 sequence-specific DNA binding transcription factor activity	GO:0006351 transcription, DNA-dependent	GO:0006355 regulation of transcription, DNA-dependent	GO:0005634 nucleus
scf184355.g4	GO:0000166 nucleotide binding	GO:0003676 nucleic acid binding
scf184355.g6	GO:0004108 citrate (Si)-synthase activity	GO:0016740 transferase activity	GO:0046912 transferase activity, transferring acyl groups, acyl groups converted into alkyl on transfer	GO:0044262 cellular carbohydrate metabolic process	GO:0006099 tricarboxylic acid cycle
scf184355.g7	GO:0008176 tRNA (guanine-N7-)-methyltransferase activity	GO:0006400 tRNA modification
scf184355.g8	GO:0000175 3'-5'-exoribonuclease activity	GO:0003723 RNA binding	GO:0006396 RNA processing
scf184355.g9	GO:0004514 nicotinate-nucleotide diphosphorylase (carboxylating) activity	GO:0016740 transferase activity	GO:0004516 nicotinate phosphoribosyltransferase activity	GO:0016757 transferase activity, transferring glycosyl groups	GO:0019357 nicotinate nucleotide biosynthetic process	GO:0009435 NAD biosynthetic process	GO:0019363 pyridine nucleotide biosynthetic process	GO:0005737 cytoplasm
scf184361.g2	GO:0008380 RNA splicing	GO:0006397 mRNA processing	GO:0005681 spliceosomal complex	GO:0005634 nucleus
scf184361.g3	GO:0003824 catalytic activity	GO:0005488 binding	GO:0016491 oxidoreductase activity	GO:0008152 metabolic process	GO:0055114 oxidation-reduction process
scf184361.g4	GO:0003677 DNA binding	GO:0008270 zinc ion binding	GO:0005634 nucleus
scf184361.g5	GO:0016021 integral to membrane
scf184361.g8	GO:0004872 receptor activity
scf184365.g4	GO:0003676 nucleic acid binding	GO:0008270 zinc ion binding
scf184370.g13	GO:0003824 catalytic activity	GO:0005488 binding	GO:0030060 L-malate dehydrogenase activity	GO:0016491 oxidoreductase activity	GO:0016616 oxidoreductase activity, acting on the CH-OH group of donors, NAD or NADP as acceptor	GO:0008152 metabolic process	GO:0044262 cellular carbohydrate metabolic process	GO:0005975 carbohydrate metabolic process	GO:0055114 oxidation-reduction process	GO:0006108 malate metabolic process
scf184370.g2	GO:0005488 binding
scf184370.g3	GO:0003824 catalytic activity	GO:0008152 metabolic process	GO:0005829 cytosol	GO:0005634 nucleus
scf184370.g7	GO:0031072 heat shock protein binding	GO:0051082 unfolded protein binding	GO:0006457 protein folding
scf184370.g8	GO:0004497 monooxygenase activity	GO:0005506 iron ion binding	GO:0009055 electron carrier activity	GO:0016491 oxidoreductase activity	GO:0020037 heme binding	GO:0046872 metal ion binding	GO:0055114 oxidation-reduction process
scf184370.g9	GO:0007165 signal transduction
scf184380.g1	GO:0016881 acid-amino acid ligase activity	GO:0043687 post-translational protein modification
scf184380.g10	GO:0008236 serine-type peptidase activity	GO:0006508 proteolysis
scf184380.g2	GO:0000329 fungal-type vacuole membrane	GO:0016021 integral to membrane	GO:0016020 membrane	GO:0005773 vacuole	GO:0005774 vacuolar membrane
scf184380.g4	GO:0016788 hydrolase activity, acting on ester bonds	GO:0006505 GPI anchor metabolic process	GO:0006886 intracellular protein transport	GO:0031227 intrinsic to endoplasmic reticulum membrane
scf184380.g5	GO:0046873 metal ion transmembrane transporter activity	GO:0030001 metal ion transport	GO:0055085 transmembrane transport	GO:0016020 membrane
scf184380.g6	GO:0003677 DNA binding	GO:0008270 zinc ion binding	GO:0046872 metal ion binding	GO:0005622 intracellular	GO:0005634 nucleus
scf184380.g7	GO:0019904 protein domain specific binding
scf184382.g4	GO:0048278 vesicle docking	GO:0006887 exocytosis	GO:0005737 cytoplasm
scf184382.g5	GO:0016301 kinase activity	GO:0016310 phosphorylation
scf184382.g6	GO:0003824 catalytic activity	GO:0000287 magnesium ion binding	GO:0005524 ATP binding	GO:0015662 ATPase activity, coupled to transmembrane movement of ions, phosphorylative mechanism	GO:0000166 nucleotide binding	GO:0016787 hydrolase activity	GO:0016820 hydrolase activity, acting on acid anhydrides, catalyzing transmembrane movement of substances	GO:0004012 phospholipid-translocating ATPase activity	GO:0008152 metabolic process	GO:0006754 ATP biosynthetic process	GO:0015914 phospholipid transport	GO:0016021 integral to membrane	GO:0016020 membrane
scf184382.g7	GO:0016491 oxidoreductase activity	GO:0055114 oxidation-reduction process
scf184392.g2	GO:0016021 integral to membrane
scf184392.g3	GO:0016787 hydrolase activity
scf184392.g5	GO:0003824 catalytic activity	GO:0008152 metabolic process
scf184392.g9	GO:0008080 N-acetyltransferase activity	GO:0008152 metabolic process
scf184395.g1	GO:0003824 catalytic activity	GO:0008152 metabolic process
scf184395.g2	GO:0004077 biotin-[acetyl-CoA-carboxylase] ligase activity	GO:0003824 catalytic activity	GO:0016874 ligase activity	GO:0006464 protein modification process
scf184398.g1	GO:0003824 catalytic activity	GO:0008152 metabolic process
scf184399.g3	GO:0022891 substrate-specific transmembrane transporter activity	GO:0005215 transporter activity	GO:0006810 transport	GO:0055085 transmembrane transport	GO:0016021 integral to membrane	GO:0016020 membrane
scf184402.g1	GO:0008599 protein phosphatase type 1 regulator activity	GO:0005515 protein binding	GO:0030437 ascospore formation	GO:0034727 piecemeal microautophagy of nucleus	GO:0000045 autophagic vacuole assembly	GO:0005977 glycogen metabolic process	GO:0043161 proteasomal ubiquitin-dependent protein catabolic process	GO:0031134 sister chromatid biorientation	GO:0005737 cytoplasm	GO:0005634 nucleus
scf184402.g3	GO:0004672 protein kinase activity	GO:0005524 ATP binding	GO:0000166 nucleotide binding	GO:0006468 protein phosphorylation
scf184403.g10	GO:0003723 RNA binding	GO:0009982 pseudouridine synthase activity	GO:0009451 RNA modification	GO:0001522 pseudouridine synthesis
scf184403.g11	GO:0003676 nucleic acid binding
scf184403.g12	GO:0005488 binding
scf184403.g13	GO:0005524 ATP binding	GO:0017111 nucleoside-triphosphatase activity	GO:0004386 helicase activity	GO:0008026 ATP-dependent helicase activity	GO:0000166 nucleotide binding	GO:0003676 nucleic acid binding	GO:0016787 hydrolase activity
scf184403.g14	GO:0008318 protein prenyltransferase activity	GO:0018342 protein prenylation
scf184403.g17	GO:0008270 zinc ion binding	GO:0005622 intracellular
scf184403.g2	GO:0000166 nucleotide binding	GO:0003676 nucleic acid binding
scf184403.g20	GO:0003677 DNA binding	GO:0003676 nucleic acid binding	GO:0004527 exonuclease activity	GO:0005622 intracellular
scf184403.g22	GO:0003824 catalytic activity	GO:0005488 binding	GO:0016491 oxidoreductase activity	GO:0008152 metabolic process
scf184403.g23	GO:0003824 catalytic activity	GO:0016829 lyase activity	GO:0016841 ammonia-lyase activity	GO:0006559 L-phenylalanine catabolic process	GO:0009058 biosynthetic process	GO:0009698 phenylpropanoid metabolic process	GO:0005737 cytoplasm
scf184403.g24	GO:0003824 catalytic activity	GO:0004086 carbamoyl-phosphate synthase activity	GO:0005524 ATP binding	GO:0016743 carboxyl- or carbamoyltransferase activity	GO:0016597 amino acid binding	GO:0004070 aspartate carbamoyltransferase activity	GO:0016874 ligase activity	GO:0008152 metabolic process	GO:0006541 glutamine metabolic process	GO:0006221 pyrimidine nucleotide biosynthetic process	GO:0006520 cellular amino acid metabolic process	GO:0006207 'de novo' pyrimidine base biosynthetic process	GO:0006807 nitrogen compound metabolic process
scf184403.g25	GO:0016491 oxidoreductase activity
scf184403.g5	GO:0045735 nutrient reservoir activity
scf184403.g7	GO:0055085 transmembrane transport
scf184403.g8	GO:0003824 catalytic activity	GO:0005488 binding	GO:0016616 oxidoreductase activity, acting on the CH-OH group of donors, NAD or NADP as acceptor	GO:0048037 cofactor binding	GO:0051287 NAD binding	GO:0008152 metabolic process
scf184405.g1	GO:0004143 diacylglycerol kinase activity	GO:0007205 activation of protein kinase C activity by G-protein coupled receptor protein signaling pathway
scf184411.g2	GO:0016491 oxidoreductase activity
scf184411.g7	GO:0003779 actin binding	GO:0005622 intracellular
scf184411.g8	GO:0005488 binding	GO:0006810 transport	GO:0055085 transmembrane transport	GO:0005743 mitochondrial inner membrane	GO:0016021 integral to membrane	GO:0016020 membrane
scf184414.g11	GO:0003677 DNA binding	GO:0003682 chromatin binding	GO:0003723 RNA binding	GO:0003676 nucleic acid binding	GO:0003964 RNA-directed DNA polymerase activity	GO:0015074 DNA integration	GO:0006333 chromatin assembly or disassembly	GO:0006278 RNA-dependent DNA replication	GO:0000785 chromatin	GO:0005634 nucleus
scf184414.g2	GO:0004672 protein kinase activity	GO:0005524 ATP binding	GO:0006468 protein phosphorylation
scf184414.g3	GO:0004672 protein kinase activity	GO:0005524 ATP binding	GO:0006468 protein phosphorylation
scf184414.g5	GO:0016021 integral to membrane	GO:0009941 chloroplast envelope	GO:0009507 chloroplast
scf184414.g8	GO:0004620 phospholipase activity	GO:0008152 metabolic process	GO:0009395 phospholipid catabolic process
scf184414.g9	GO:0004650 polygalacturonase activity	GO:0016798 hydrolase activity, acting on glycosyl bonds	GO:0016787 hydrolase activity	GO:0008152 metabolic process	GO:0005975 carbohydrate metabolic process
scf184449.g1	GO:0003676 nucleic acid binding	GO:0008270 zinc ion binding
scf184449.g2	GO:0003735 structural constituent of ribosome	GO:0003723 RNA binding	GO:0006412 translation	GO:0005622 intracellular	GO:0005840 ribosome	GO:0030529 ribonucleoprotein complex	GO:0015935 small ribosomal subunit
scf184449.g4	GO:0003677 DNA binding	GO:0003700 sequence-specific DNA binding transcription factor activity	GO:0008270 zinc ion binding	GO:0046872 metal ion binding	GO:0006351 transcription, DNA-dependent	GO:0006355 regulation of transcription, DNA-dependent	GO:0005634 nucleus
scf184449.g5	GO:0003824 catalytic activity	GO:0004553 hydrolase activity, hydrolyzing O-glycosyl compounds	GO:0016798 hydrolase activity, acting on glycosyl bonds	GO:0016787 hydrolase activity	GO:0043169 cation binding	GO:0030248 cellulose binding	GO:0008152 metabolic process	GO:0005975 carbohydrate metabolic process	GO:0045493 xylan catabolic process	GO:0005576 extracellular region
scf184449.g6	GO:0016813 hydrolase activity, acting on carbon-nitrogen (but not peptide) bonds, in linear amidines	GO:0016787 hydrolase activity	GO:0004053 arginase activity	GO:0046872 metal ion binding	GO:0006525 arginine metabolic process
scf184455.g2	GO:0004553 hydrolase activity, hydrolyzing O-glycosyl compounds	GO:0030248 cellulose binding	GO:0005975 carbohydrate metabolic process	GO:0005576 extracellular region
scf184455.g3	GO:0003824 catalytic activity	GO:0005488 binding	GO:0016491 oxidoreductase activity	GO:0008152 metabolic process	GO:0055114 oxidation-reduction process
scf184455.g6	GO:0008270 zinc ion binding
scf184459.g1	GO:0003676 nucleic acid binding	GO:0008270 zinc ion binding	GO:0046872 metal ion binding
scf184460.g1	GO:0008270 zinc ion binding	GO:0005622 intracellular
scf184461.g1	GO:0004713 protein tyrosine kinase activity	GO:0006468 protein phosphorylation
scf184461.g4	GO:0003723 RNA binding	GO:0003676 nucleic acid binding	GO:0003964 RNA-directed DNA polymerase activity	GO:0004523 ribonuclease H activity	GO:0006278 RNA-dependent DNA replication
scf184462.g1	GO:0008270 zinc ion binding	GO:0005622 intracellular
scf184463.g1	GO:0008270 zinc ion binding	GO:0005622 intracellular
scf184464.g1	GO:0003677 DNA binding	GO:0003682 chromatin binding	GO:0003723 RNA binding	GO:0003676 nucleic acid binding	GO:0003964 RNA-directed DNA polymerase activity	GO:0015074 DNA integration	GO:0006333 chromatin assembly or disassembly	GO:0006278 RNA-dependent DNA replication	GO:0000785 chromatin	GO:0005634 nucleus
scf184467.g1	GO:0005089 Rho guanyl-nucleotide exchange factor activity	GO:0035023 regulation of Rho protein signal transduction	GO:0005622 intracellular
scf184467.g2	GO:0030145 manganese ion binding	GO:0016787 hydrolase activity
scf184467.g5	GO:0004573 mannosyl-oligosaccharide glucosidase activity	GO:0003824 catalytic activity	GO:0009311 oligosaccharide metabolic process
scf184467.g6	GO:0005488 binding	GO:0006810 transport	GO:0055085 transmembrane transport	GO:0005743 mitochondrial inner membrane	GO:0016021 integral to membrane	GO:0016020 membrane
scf184470.g1	GO:0003723 RNA binding	GO:0003676 nucleic acid binding	GO:0003964 RNA-directed DNA polymerase activity	GO:0004523 ribonuclease H activity	GO:0006278 RNA-dependent DNA replication
scf184470.g13	GO:0006260 DNA replication	GO:0005634 nucleus
scf184470.g14	GO:0007031 peroxisome organization	GO:0005778 peroxisomal membrane
scf184470.g17	GO:0008080 N-acetyltransferase activity	GO:0008152 metabolic process
scf184470.g2	GO:0016491 oxidoreductase activity
scf184470.g20	GO:0008080 N-acetyltransferase activity	GO:0008152 metabolic process
scf184470.g21	GO:0008270 zinc ion binding	GO:0046872 metal ion binding
scf184470.g22	GO:0008270 zinc ion binding	GO:0046872 metal ion binding	GO:0005622 intracellular
scf184470.g24	GO:0005524 ATP binding	GO:0017111 nucleoside-triphosphatase activity	GO:0000166 nucleotide binding	GO:0051082 unfolded protein binding	GO:0006457 protein folding
scf184470.g27	GO:0005524 ATP binding	GO:0003774 motor activity	GO:0000166 nucleotide binding	GO:0003777 microtubule motor activity	GO:0007018 microtubule-based movement	GO:0005874 microtubule
scf184470.g28	GO:0016812 hydrolase activity, acting on carbon-nitrogen (but not peptide) bonds, in cyclic amides	GO:0003824 catalytic activity	GO:0004151 dihydroorotase activity	GO:0008152 metabolic process	GO:0019856 pyrimidine base biosynthetic process
scf184470.g29	GO:0004176 ATP-dependent peptidase activity	GO:0008270 zinc ion binding	GO:0046872 metal ion binding	GO:0006508 proteolysis
scf184470.g31	GO:0003824 catalytic activity	GO:0005488 binding	GO:0004345 glucose-6-phosphate dehydrogenase activity	GO:0050661 NADP binding	GO:0016491 oxidoreductase activity	GO:0006006 glucose metabolic process	GO:0008152 metabolic process	GO:0005975 carbohydrate metabolic process	GO:0055114 oxidation-reduction process
scf184470.g32	GO:0003723 RNA binding	GO:0005515 protein binding	GO:0006810 transport	GO:0060215 primitive hemopoiesis	GO:0051028 mRNA transport	GO:0008380 RNA splicing	GO:0045650 negative regulation of macrophage differentiation	GO:0046784 intronless viral mRNA export from host nucleus	GO:0006397 mRNA processing	GO:0030154 cell differentiation	GO:0006406 mRNA export from nucleus	GO:0030224 monocyte differentiation	GO:0005737 cytoplasm	GO:0005730 nucleolus	GO:0000445 THO complex part of transcription export complex	GO:0000347 THO complex	GO:0043231 intracellular membrane-bounded organelle	GO:0045111 intermediate filament cytoskeleton	GO:0005634 nucleus	GO:0000346 transcription export complex
scf184470.g33	GO:0005524 ATP binding	GO:0000166 nucleotide binding	GO:0016881 acid-amino acid ligase activity	GO:0016874 ligase activity	GO:0043687 post-translational protein modification
scf184470.g36	GO:0003824 catalytic activity	GO:0030729 acetoacetate-CoA ligase activity	GO:0008152 metabolic process	GO:0006629 lipid metabolic process
scf184470.g38	GO:0016787 hydrolase activity
scf184470.g39	GO:0008270 zinc ion binding	GO:0046872 metal ion binding
scf184470.g4	GO:0016787 hydrolase activity	GO:0004177 aminopeptidase activity	GO:0006508 proteolysis	GO:0005737 cytoplasm
scf184470.g5	GO:0003824 catalytic activity	GO:0003949 1-(5-phosphoribosyl)-5-[(5-phosphoribosylamino)methylideneamino]imidazole-4-carboxamide isomerase activity	GO:0008152 metabolic process	GO:0000105 histidine biosynthetic process	GO:0008652 cellular amino acid biosynthetic process
scf184470.g6	GO:0016491 oxidoreductase activity	GO:0046872 metal ion binding	GO:0055114 oxidation-reduction process
scf184470.g7	GO:0008233 peptidase activity	GO:0004190 aspartic-type endopeptidase activity	GO:0016787 hydrolase activity	GO:0006508 proteolysis
scf184470.g9	GO:0005524 ATP binding	GO:0016874 ligase activity	GO:0004326 tetrahydrofolylpolyglutamate synthase activity	GO:0009396 folic acid-containing compound biosynthetic process	GO:0009058 biosynthetic process
scf184471.g1	GO:0003677 DNA binding	GO:0003682 chromatin binding	GO:0003723 RNA binding	GO:0003676 nucleic acid binding	GO:0003964 RNA-directed DNA polymerase activity	GO:0015074 DNA integration	GO:0006333 chromatin assembly or disassembly	GO:0006278 RNA-dependent DNA replication	GO:0000785 chromatin	GO:0005634 nucleus
scf184473.g10	GO:0003824 catalytic activity	GO:0008152 metabolic process	GO:0009063 cellular amino acid catabolic process
scf184473.g15	GO:0008270 zinc ion binding	GO:0015031 protein transport	GO:0006810 transport	GO:0006886 intracellular protein transport	GO:0006888 ER to Golgi vesicle-mediated transport	GO:0030127 COPII vesicle coat
scf184473.g18	GO:0016151 nickel ion binding	GO:0006807 nitrogen compound metabolic process	GO:0005737 cytoplasm
scf184473.g21	GO:0003824 catalytic activity	GO:0018580 nitronate monooxygenase activity	GO:0008152 metabolic process	GO:0055114 oxidation-reduction process
scf184473.g22	GO:0016742 hydroxymethyl-, formyl- and related transferase activity	GO:0009058 biosynthetic process
scf184473.g24	GO:0004601 peroxidase activity	GO:0020037 heme binding	GO:0006979 response to oxidative stress	GO:0055114 oxidation-reduction process
scf184473.g25	GO:0004672 protein kinase activity	GO:0005524 ATP binding	GO:0004674 protein serine/threonine kinase activity	GO:0006468 protein phosphorylation
scf184473.g26	GO:0006810 transport	GO:0005643 nuclear pore
scf184473.g29	GO:0015205 nucleobase transmembrane transporter activity	GO:0015931 nucleobase, nucleoside, nucleotide and nucleic acid transport	GO:0015851 nucleobase transport	GO:0055085 transmembrane transport	GO:0016020 membrane
scf184473.g31	GO:0003824 catalytic activity	GO:0005524 ATP binding	GO:0004331 fructose-2,6-bisphosphate 2-phosphatase activity	GO:0003873 6-phosphofructo-2-kinase activity	GO:0006000 fructose metabolic process	GO:0006003 fructose 2,6-bisphosphate metabolic process
scf184473.g33	GO:0055085 transmembrane transport
scf184473.g34	GO:0055085 transmembrane transport
scf184473.g37	GO:0030528 transcription regulator activity	GO:0005634 nucleus
scf184473.g40	GO:0003723 RNA binding	GO:0003676 nucleic acid binding	GO:0003964 RNA-directed DNA polymerase activity	GO:0004523 ribonuclease H activity	GO:0006278 RNA-dependent DNA replication
scf184473.g5	GO:0004114 3',5'-cyclic-nucleotide phosphodiesterase activity	GO:0003824 catalytic activity	GO:0008081 phosphoric diester hydrolase activity	GO:0016787 hydrolase activity	GO:0046872 metal ion binding	GO:0008152 metabolic process	GO:0007165 signal transduction
scf184473.g9	GO:0008233 peptidase activity	GO:0004177 aminopeptidase activity	GO:0006508 proteolysis
scf184480.g1	GO:0003676 nucleic acid binding	GO:0008270 zinc ion binding	GO:0046872 metal ion binding
scf184482.g1	GO:0008270 zinc ion binding	GO:0046872 metal ion binding
scf184491.g1	GO:0004672 protein kinase activity	GO:0005524 ATP binding	GO:0006468 protein phosphorylation
scf184491.g10	GO:0016021 integral to membrane	GO:0016020 membrane
scf184491.g3	GO:0016021 integral to membrane	GO:0016020 membrane
scf184491.g4	GO:0004497 monooxygenase activity	GO:0005506 iron ion binding	GO:0009055 electron carrier activity	GO:0016491 oxidoreductase activity	GO:0020037 heme binding	GO:0046872 metal ion binding	GO:0055114 oxidation-reduction process
scf184491.g5	GO:0004497 monooxygenase activity	GO:0005506 iron ion binding	GO:0009055 electron carrier activity	GO:0016491 oxidoreductase activity	GO:0020037 heme binding	GO:0046872 metal ion binding	GO:0055114 oxidation-reduction process
scf184491.g6	GO:0008060 ARF GTPase activator activity	GO:0008270 zinc ion binding	GO:0032312 regulation of ARF GTPase activity
scf184492.g1	GO:0015450 P-P-bond-hydrolysis-driven protein transmembrane transporter activity	GO:0015031 protein transport	GO:0016020 membrane
scf184493.g10	GO:0005488 binding
scf184493.g11	GO:0008113 peptide-methionine-(S)-S-oxide reductase activity	GO:0016671 oxidoreductase activity, acting on a sulfur group of donors, disulfide as acceptor	GO:0019538 protein metabolic process	GO:0006464 protein modification process	GO:0055114 oxidation-reduction process
scf184493.g13	GO:0015171 amino acid transmembrane transporter activity	GO:0006810 transport	GO:0006865 amino acid transport	GO:0055085 transmembrane transport	GO:0003333 amino acid transmembrane transport	GO:0016021 integral to membrane	GO:0016020 membrane
scf184493.g14	GO:0008081 phosphoric diester hydrolase activity	GO:0006281 DNA repair	GO:0005634 nucleus
scf184493.g17	GO:0003824 catalytic activity	GO:0005488 binding	GO:0000036 acyl carrier activity	GO:0008152 metabolic process
scf184493.g19	GO:0055085 transmembrane transport
scf184493.g20	GO:0005488 binding
scf184493.g6	GO:0003993 acid phosphatase activity
scf184493.g8	GO:0004497 monooxygenase activity	GO:0005506 iron ion binding	GO:0009055 electron carrier activity	GO:0016491 oxidoreductase activity	GO:0020037 heme binding	GO:0046872 metal ion binding	GO:0055114 oxidation-reduction process
scf184493.g9	GO:0005737 cytoplasm	GO:0008180 signalosome	GO:0005634 nucleus
scf184494.g2	GO:0005198 structural molecule activity	GO:0016192 vesicle-mediated transport	GO:0006886 intracellular protein transport	GO:0030117 membrane coat
scf184494.g3	GO:0005524 ATP binding	GO:0016758 transferase activity, transferring hexosyl groups	GO:0016740 transferase activity	GO:0003774 motor activity	GO:0020037 heme binding	GO:0016459 myosin complex
scf184494.g5	GO:0008565 protein transporter activity	GO:0015031 protein transport	GO:0005743 mitochondrial inner membrane	GO:0016021 integral to membrane	GO:0016020 membrane
scf184495.g1	GO:0016740 transferase activity	GO:0004364 glutathione transferase activity	GO:0008152 metabolic process	GO:0005737 cytoplasm
scf184497.g1	GO:0019001 guanyl nucleotide binding	GO:0004871 signal transducer activity	GO:0007186 G-protein coupled receptor protein signaling pathway	GO:0007165 signal transduction
scf184497.g10	GO:0003824 catalytic activity	GO:0009116 nucleoside metabolic process
scf184497.g11	GO:0022891 substrate-specific transmembrane transporter activity	GO:0005215 transporter activity	GO:0006810 transport	GO:0055085 transmembrane transport	GO:0016021 integral to membrane	GO:0016020 membrane
scf184497.g12	GO:0016787 hydrolase activity	GO:0009987 cellular process
scf184497.g13	GO:0005525 GTP binding
scf184497.g2	GO:0016758 transferase activity, transferring hexosyl groups	GO:0008152 metabolic process
scf184497.g3	GO:0008270 zinc ion binding	GO:0046872 metal ion binding
scf184497.g6	GO:0003824 catalytic activity	GO:0009116 nucleoside metabolic process
scf184497.g7	GO:0003824 catalytic activity	GO:0009116 nucleoside metabolic process
scf184497.g8	GO:0035091 phosphatidylinositol binding	GO:0008289 lipid binding	GO:0015031 protein transport	GO:0006810 transport	GO:0007154 cell communication	GO:0005737 cytoplasm	GO:0031902 late endosome membrane	GO:0016020 membrane	GO:0000139 Golgi membrane	GO:0005794 Golgi apparatus
scf184497.g9	GO:0006810 transport	GO:0016021 integral to membrane	GO:0016020 membrane
scf184499.g11	GO:0016491 oxidoreductase activity	GO:0055114 oxidation-reduction process
scf184499.g12	GO:0004672 protein kinase activity	GO:0005524 ATP binding	GO:0004674 protein serine/threonine kinase activity	GO:0016301 kinase activity	GO:0016740 transferase activity	GO:0000166 nucleotide binding	GO:0004707 MAP kinase activity	GO:0016310 phosphorylation	GO:0006468 protein phosphorylation
scf184499.g13	GO:0003824 catalytic activity	GO:0004401 histidinol-phosphatase activity	GO:0000105 histidine biosynthetic process
scf184499.g14	GO:0055085 transmembrane transport
scf184499.g15	GO:0005488 binding
scf184499.g17	GO:0008270 zinc ion binding	GO:0005622 intracellular
scf184499.g2	GO:0004221 ubiquitin thiolesterase activity	GO:0006511 ubiquitin-dependent protein catabolic process
scf184499.g21	GO:0030674 protein binding, bridging	GO:0007103 spindle pole body duplication in nuclear envelope	GO:0030433 ER-associated protein catabolic process	GO:0005634 nucleus
scf184499.g22	GO:0003824 catalytic activity	GO:0017150 tRNA dihydrouridine synthase activity	GO:0050660 flavin adenine dinucleotide binding	GO:0008152 metabolic process	GO:0008033 tRNA processing	GO:0055114 oxidation-reduction process
scf184499.g23	GO:0005524 ATP binding	GO:0016301 kinase activity	GO:0000156 two-component response regulator activity	GO:0004871 signal transducer activity	GO:0000155 two-component sensor activity	GO:0004673 protein histidine kinase activity	GO:0016772 transferase activity, transferring phosphorus-containing groups	GO:0016310 phosphorylation	GO:0000160 two-component signal transduction system (phosphorelay)	GO:0007165 signal transduction	GO:0018106 peptidyl-histidine phosphorylation	GO:0006355 regulation of transcription, DNA-dependent	GO:0016020 membrane
scf184499.g24	GO:0016021 integral to membrane
scf184499.g25	GO:0003824 catalytic activity	GO:0030145 manganese ion binding	GO:0046537 2,3-bisphosphoglycerate-independent phosphoglycerate mutase activity	GO:0004619 phosphoglycerate mutase activity	GO:0046872 metal ion binding	GO:0006096 glycolysis	GO:0008152 metabolic process	GO:0006007 glucose catabolic process	GO:0005737 cytoplasm
scf184499.g26	GO:0016787 hydrolase activity
scf184499.g27	GO:0016787 hydrolase activity
scf184499.g28	GO:0005515 protein binding	GO:0051301 cell division	GO:0031574 S-M checkpoint	GO:0006974 response to DNA damage stimulus	GO:0007095 mitotic cell cycle G2/M transition DNA damage checkpoint	GO:0007067 mitosis	GO:0031573 intra-S DNA damage checkpoint	GO:0033314 mitotic cell cycle DNA replication checkpoint	GO:0006281 DNA repair	GO:0007049 cell cycle	GO:0005737 cytoplasm	GO:0005816 spindle pole body	GO:0005730 nucleolus	GO:0005856 cytoskeleton	GO:0005829 cytosol	GO:0030896 checkpoint clamp complex	GO:0005634 nucleus
scf184499.g3	GO:0003824 catalytic activity	GO:0005524 ATP binding	GO:0004075 biotin carboxylase activity	GO:0016874 ligase activity	GO:0008152 metabolic process
scf184499.g7	GO:0008233 peptidase activity	GO:0008234 cysteine-type peptidase activity	GO:0004221 ubiquitin thiolesterase activity	GO:0016787 hydrolase activity	GO:0006511 ubiquitin-dependent protein catabolic process
scf184499.g8	GO:0004452 isopentenyl-diphosphate delta-isomerase activity	GO:0016853 isomerase activity
scf184501.g1	GO:0003824 catalytic activity	GO:0016740 transferase activity	GO:0004474 malate synthase activity	GO:0008415 acyltransferase activity	GO:0006097 glyoxylate cycle	GO:0006099 tricarboxylic acid cycle
scf184501.g2	GO:0003824 catalytic activity	GO:0016740 transferase activity	GO:0004474 malate synthase activity	GO:0008415 acyltransferase activity	GO:0006097 glyoxylate cycle	GO:0006099 tricarboxylic acid cycle
scf184501.g3	GO:0004672 protein kinase activity	GO:0005524 ATP binding	GO:0006468 protein phosphorylation
scf184501.g5	GO:0003824 catalytic activity	GO:0016787 hydrolase activity	GO:0008152 metabolic process
scf184501.g6	GO:0004872 receptor activity	GO:0016021 integral to membrane
scf184501.g8	GO:0042802 identical protein binding	GO:0003677 DNA binding	GO:0017025 TBP-class protein binding	GO:0016251 general RNA polymerase II transcription factor activity	GO:0003682 chromatin binding	GO:0005515 protein binding	GO:0003704 specific RNA polymerase II transcription factor activity	GO:0016986 transcription initiation factor activity	GO:0016568 chromatin modification	GO:0032569 gene-specific transcription from RNA polymerase II promoter	GO:0032568 general transcription from RNA polymerase II promoter	GO:0051123 RNA polymerase II transcriptional preinitiation complex assembly	GO:0016573 histone acetylation	GO:0006351 transcription, DNA-dependent	GO:0006352 transcription initiation, DNA-dependent	GO:0006355 regulation of transcription, DNA-dependent	GO:0000124 SAGA complex	GO:0046695 SLIK (SAGA-like) complex	GO:0005669 transcription factor TFIID complex	GO:0005634 nucleus
scf184501.g9	GO:0000746 conjugation	GO:0005886 plasma membrane	GO:0016021 integral to membrane	GO:0016020 membrane
scf184512.g1	GO:0016758 transferase activity, transferring hexosyl groups	GO:0008152 metabolic process
scf184512.g3	GO:0003723 RNA binding	GO:0003964 RNA-directed DNA polymerase activity	GO:0006278 RNA-dependent DNA replication
scf184523.g1	GO:0005089 Rho guanyl-nucleotide exchange factor activity	GO:0035023 regulation of Rho protein signal transduction	GO:0005622 intracellular
scf184523.g2	GO:0005089 Rho guanyl-nucleotide exchange factor activity	GO:0035023 regulation of Rho protein signal transduction	GO:0005622 intracellular
scf184523.g3	GO:0016874 ligase activity
scf184523.g4	GO:0003824 catalytic activity	GO:0016769 transferase activity, transferring nitrogenous groups	GO:0030170 pyridoxal phosphate binding	GO:0009058 biosynthetic process
scf184523.g5	GO:0005743 mitochondrial inner membrane	GO:0005739 mitochondrion	GO:0016020 membrane
scf184523.g7	GO:0008270 zinc ion binding	GO:0005622 intracellular
scf184533.g1	GO:0003723 RNA binding	GO:0003676 nucleic acid binding	GO:0003964 RNA-directed DNA polymerase activity	GO:0004523 ribonuclease H activity	GO:0006278 RNA-dependent DNA replication
scf184533.g3	GO:0003824 catalytic activity	GO:0018580 nitronate monooxygenase activity	GO:0008152 metabolic process	GO:0055114 oxidation-reduction process
scf184541.g2	GO:0016788 hydrolase activity, acting on ester bonds
scf184541.g5	GO:0003677 DNA binding	GO:0003682 chromatin binding	GO:0003723 RNA binding	GO:0003676 nucleic acid binding	GO:0003964 RNA-directed DNA polymerase activity	GO:0015074 DNA integration	GO:0006333 chromatin assembly or disassembly	GO:0006278 RNA-dependent DNA replication	GO:0000785 chromatin	GO:0005634 nucleus
scf184541.g6	GO:0003676 nucleic acid binding	GO:0008270 zinc ion binding
scf184546.g1	GO:0008233 peptidase activity	GO:0008235 metalloexopeptidase activity	GO:0016787 hydrolase activity	GO:0004177 aminopeptidase activity	GO:0008270 zinc ion binding	GO:0046872 metal ion binding	GO:0006508 proteolysis	GO:0009987 cellular process
scf184548.g1	GO:0004672 protein kinase activity	GO:0005524 ATP binding	GO:0004674 protein serine/threonine kinase activity	GO:0016301 kinase activity	GO:0016740 transferase activity	GO:0000166 nucleotide binding	GO:0046872 metal ion binding	GO:0016310 phosphorylation	GO:0006468 protein phosphorylation	GO:0035556 intracellular signal transduction
scf184548.g2	GO:0008270 zinc ion binding
scf184548.g3	GO:0016787 hydrolase activity	GO:0008152 metabolic process
scf184550.g1	GO:0003677 DNA binding	GO:0005524 ATP binding
scf184551.g4	GO:0005488 binding
scf184552.g1	GO:0003676 nucleic acid binding	GO:0008270 zinc ion binding
scf184558.g1	GO:0003676 nucleic acid binding
scf184565.g1	GO:0003723 RNA binding	GO:0003676 nucleic acid binding	GO:0003964 RNA-directed DNA polymerase activity	GO:0004523 ribonuclease H activity	GO:0006278 RNA-dependent DNA replication
scf184565.g2	GO:0003723 RNA binding	GO:0003676 nucleic acid binding	GO:0003964 RNA-directed DNA polymerase activity	GO:0004523 ribonuclease H activity	GO:0006278 RNA-dependent DNA replication
scf184568.g1	GO:0005089 Rho guanyl-nucleotide exchange factor activity	GO:0035023 regulation of Rho protein signal transduction	GO:0005622 intracellular
scf184568.g11	GO:0003677 DNA binding
scf184568.g2	GO:0003677 DNA binding	GO:0005634 nucleus
scf184568.g3	GO:0016810 hydrolase activity, acting on carbon-nitrogen (but not peptide) bonds	GO:0016787 hydrolase activity
scf184568.g5	GO:0016891 endoribonuclease activity, producing 5'-phosphomonoesters	GO:0016787 hydrolase activity	GO:0042781 3'-tRNA processing endoribonuclease activity	GO:0008270 zinc ion binding	GO:0008033 tRNA processing	GO:0042779 tRNA 3'-trailer cleavage
scf184569.g10	GO:0008233 peptidase activity	GO:0008236 serine-type peptidase activity	GO:0016787 hydrolase activity	GO:0004252 serine-type endopeptidase activity	GO:0006508 proteolysis
scf184569.g11	GO:0008233 peptidase activity	GO:0008236 serine-type peptidase activity	GO:0016787 hydrolase activity	GO:0004252 serine-type endopeptidase activity	GO:0006508 proteolysis
scf184569.g13	GO:0005509 calcium ion binding	GO:0004571 mannosyl-oligosaccharide 1,2-alpha-mannosidase activity	GO:0016787 hydrolase activity	GO:0016020 membrane
scf184569.g14	GO:0008270 zinc ion binding	GO:0005622 intracellular
scf184569.g17	GO:0004197 cysteine-type endopeptidase activity	GO:0006508 proteolysis
scf184569.g20	GO:0004197 cysteine-type endopeptidase activity	GO:0006508 proteolysis
scf184569.g22	GO:0005737 cytoplasm	GO:0005829 cytosol	GO:0005938 cell cortex	GO:0005634 nucleus
scf184569.g24	GO:0005198 structural molecule activity	GO:0016192 vesicle-mediated transport	GO:0006886 intracellular protein transport	GO:0030117 membrane coat	GO:0030126 COPI vesicle coat
scf184569.g25	GO:0003824 catalytic activity	GO:0003677 DNA binding	GO:0004518 nuclease activity	GO:0006281 DNA repair
scf184569.g26	GO:0008270 zinc ion binding	GO:0046872 metal ion binding
scf184569.g28	GO:0016787 hydrolase activity
scf184569.g29	GO:0000166 nucleotide binding	GO:0003676 nucleic acid binding
scf184569.g31	GO:0016021 integral to membrane
scf184569.g32	GO:0004497 monooxygenase activity	GO:0005506 iron ion binding	GO:0009055 electron carrier activity	GO:0016491 oxidoreductase activity	GO:0020037 heme binding	GO:0046872 metal ion binding	GO:0055114 oxidation-reduction process
scf184569.g33	GO:0003723 RNA binding	GO:0003964 RNA-directed DNA polymerase activity	GO:0006278 RNA-dependent DNA replication
scf184569.g38	GO:0003682 chromatin binding	GO:0006333 chromatin assembly or disassembly	GO:0000785 chromatin	GO:0005634 nucleus
scf184569.g39	GO:0003682 chromatin binding	GO:0008270 zinc ion binding	GO:0046872 metal ion binding	GO:0006333 chromatin assembly or disassembly	GO:0000785 chromatin	GO:0005634 nucleus
scf184569.g4	GO:0004672 protein kinase activity	GO:0005524 ATP binding	GO:0004674 protein serine/threonine kinase activity	GO:0016301 kinase activity	GO:0000166 nucleotide binding	GO:0004707 MAP kinase activity	GO:0016310 phosphorylation	GO:0006468 protein phosphorylation
scf184569.g40	GO:0050660 flavin adenine dinucleotide binding	GO:0050661 NADP binding	GO:0004499 flavin-containing monooxygenase activity	GO:0055114 oxidation-reduction process
scf184569.g41	GO:0016787 hydrolase activity	GO:0030600 feruloyl esterase activity	GO:0004091 carboxylesterase activity	GO:0005975 carbohydrate metabolic process	GO:0045493 xylan catabolic process	GO:0000272 polysaccharide catabolic process	GO:0005576 extracellular region
scf184569.g42	GO:0004497 monooxygenase activity	GO:0005506 iron ion binding	GO:0009055 electron carrier activity	GO:0016491 oxidoreductase activity	GO:0020037 heme binding	GO:0046872 metal ion binding	GO:0055114 oxidation-reduction process
scf184569.g44	GO:0004497 monooxygenase activity	GO:0005506 iron ion binding	GO:0009055 electron carrier activity	GO:0016491 oxidoreductase activity	GO:0020037 heme binding	GO:0046872 metal ion binding	GO:0055114 oxidation-reduction process
scf184569.g45	GO:0000166 nucleotide binding	GO:0016020 membrane
scf184569.g48	GO:0003824 catalytic activity	GO:0005488 binding	GO:0016491 oxidoreductase activity	GO:0008270 zinc ion binding	GO:0008152 metabolic process	GO:0055114 oxidation-reduction process
scf184569.g49	GO:0004497 monooxygenase activity	GO:0005506 iron ion binding	GO:0009055 electron carrier activity	GO:0016491 oxidoreductase activity	GO:0020037 heme binding	GO:0046872 metal ion binding	GO:0055114 oxidation-reduction process
scf184569.g5	GO:0008270 zinc ion binding
scf184569.g51	GO:0004026 alcohol O-acetyltransferase activity	GO:0006066 alcohol metabolic process
scf184569.g53	GO:0004497 monooxygenase activity	GO:0005506 iron ion binding	GO:0009055 electron carrier activity	GO:0016491 oxidoreductase activity	GO:0020037 heme binding	GO:0046872 metal ion binding	GO:0055114 oxidation-reduction process
scf184569.g54	GO:0004497 monooxygenase activity	GO:0005506 iron ion binding	GO:0009055 electron carrier activity	GO:0016491 oxidoreductase activity	GO:0020037 heme binding	GO:0046872 metal ion binding	GO:0055114 oxidation-reduction process
scf184569.g56	GO:0000225 N-acetylglucosaminylphosphatidylinositol deacetylase activity	GO:0016787 hydrolase activity	GO:0005515 protein binding	GO:0006506 GPI anchor biosynthetic process	GO:0016021 integral to membrane	GO:0016020 membrane	GO:0005789 endoplasmic reticulum membrane	GO:0005783 endoplasmic reticulum
scf184569.g58	GO:0016690 diarylpropane peroxidase activity	GO:0016491 oxidoreductase activity	GO:0004601 peroxidase activity	GO:0020037 heme binding	GO:0046872 metal ion binding	GO:0046274 lignin catabolic process	GO:0042744 hydrogen peroxide catabolic process	GO:0006979 response to oxidative stress	GO:0055114 oxidation-reduction process
scf184569.g6	GO:0005515 protein binding
scf184569.g62	GO:0016787 hydrolase activity	GO:0008152 metabolic process
scf184569.g63	GO:0016627 oxidoreductase activity, acting on the CH-CH group of donors	GO:0006629 lipid metabolic process	GO:0005737 cytoplasm	GO:0016021 integral to membrane
scf184569.g65	GO:0004497 monooxygenase activity	GO:0005506 iron ion binding	GO:0009055 electron carrier activity	GO:0016491 oxidoreductase activity	GO:0020037 heme binding	GO:0046872 metal ion binding	GO:0055114 oxidation-reduction process
scf184569.g67	GO:0003677 DNA binding	GO:0008270 zinc ion binding	GO:0005634 nucleus
scf184569.g69	GO:0016787 hydrolase activity
scf184569.g71	GO:0004672 protein kinase activity	GO:0005524 ATP binding	GO:0004674 protein serine/threonine kinase activity	GO:0016301 kinase activity	GO:0000166 nucleotide binding	GO:0016310 phosphorylation	GO:0006468 protein phosphorylation
scf184569.g72	GO:0005509 calcium ion binding	GO:0016192 vesicle-mediated transport	GO:0048193 Golgi vesicle transport	GO:0016020 membrane
scf184569.g73	GO:0008270 zinc ion binding
scf184569.g76	GO:0003723 RNA binding	GO:0003676 nucleic acid binding	GO:0003964 RNA-directed DNA polymerase activity	GO:0004523 ribonuclease H activity	GO:0006278 RNA-dependent DNA replication
scf184569.g8	GO:0003779 actin binding	GO:0005515 protein binding	GO:0006970 response to osmotic stress	GO:0030042 actin filament depolymerization	GO:0005737 cytoplasm	GO:0030479 actin cortical patch	GO:0005856 cytoskeleton	GO:0043332 mating projection tip	GO:0005634 nucleus
scf184569.g9	GO:0005515 protein binding	GO:0051301 cell division	GO:0070683 mitotic cell cycle G2/M transition decatenation checkpoint	GO:0032837 distributive segregation	GO:0007067 mitosis	GO:0000075 cell cycle checkpoint	GO:0007094 mitotic cell cycle spindle assembly checkpoint	GO:0007049 cell cycle	GO:0033597 mitotic checkpoint complex	GO:0005634 nucleus
scf184570.g1	GO:0008233 peptidase activity	GO:0004190 aspartic-type endopeptidase activity	GO:0016787 hydrolase activity	GO:0006508 proteolysis
scf184570.g3	GO:0004672 protein kinase activity	GO:0005524 ATP binding	GO:0006468 protein phosphorylation
scf184570.g4	GO:0006897 endocytosis	GO:0005737 cytoplasm	GO:0030479 actin cortical patch	GO:0005933 cellular bud	GO:0005935 cellular bud neck
scf184572.g1	GO:0003723 RNA binding	GO:0003676 nucleic acid binding	GO:0003964 RNA-directed DNA polymerase activity	GO:0004523 ribonuclease H activity	GO:0006278 RNA-dependent DNA replication
scf184572.g2	GO:0003676 nucleic acid binding	GO:0008270 zinc ion binding
scf184573.g11	GO:0004497 monooxygenase activity	GO:0005506 iron ion binding	GO:0009055 electron carrier activity	GO:0016491 oxidoreductase activity	GO:0020037 heme binding	GO:0046872 metal ion binding	GO:0055114 oxidation-reduction process
scf184573.g13	GO:0008270 zinc ion binding	GO:0005622 intracellular
scf184574.g1	GO:0003676 nucleic acid binding	GO:0008270 zinc ion binding
scf184574.g2	GO:0003676 nucleic acid binding	GO:0008270 zinc ion binding
scf184575.g11	GO:0016811 hydrolase activity, acting on carbon-nitrogen (but not peptide) bonds, in linear amides
scf184575.g6	GO:0003747 translation release factor activity	GO:0006415 translational termination
scf184575.g7	GO:0005488 binding	GO:0003779 actin binding	GO:0000902 cell morphogenesis	GO:0007010 cytoskeleton organization
scf184575.g8	GO:0005739 mitochondrion	GO:0005886 plasma membrane	GO:0005741 mitochondrial outer membrane
scf184575.g9	GO:0042800 histone methyltransferase activity (H3-K4 specific)	GO:0005515 protein binding	GO:0006348 chromatin silencing at telomere	GO:0000723 telomere maintenance	GO:0051568 histone H3-K4 methylation	GO:0000781 chromosome, telomeric region	GO:0005694 chromosome	GO:0005634 nucleus
scf184576.g2	GO:0016702 oxidoreductase activity, acting on single donors with incorporation of molecular oxygen, incorporation of two atoms of oxygen	GO:0016491 oxidoreductase activity	GO:0055114 oxidation-reduction process
scf184576.g3	GO:0005509 calcium ion binding
scf184576.g4	GO:0003676 nucleic acid binding	GO:0008270 zinc ion binding	GO:0005622 intracellular
scf184576.g5	GO:0003677 DNA binding	GO:0003682 chromatin binding	GO:0003723 RNA binding	GO:0003676 nucleic acid binding	GO:0003964 RNA-directed DNA polymerase activity	GO:0015074 DNA integration	GO:0006333 chromatin assembly or disassembly	GO:0006278 RNA-dependent DNA replication	GO:0000785 chromatin	GO:0005634 nucleus
scf184577.g3	GO:0004553 hydrolase activity, hydrolyzing O-glycosyl compounds	GO:0016787 hydrolase activity	GO:0030248 cellulose binding	GO:0016798 hydrolase activity, acting on glycosyl bonds	GO:0008152 metabolic process	GO:0005975 carbohydrate metabolic process	GO:0005576 extracellular region
scf184578.g3	GO:0003676 nucleic acid binding	GO:0004527 exonuclease activity	GO:0005622 intracellular
scf184579.g1	GO:0003723 RNA binding	GO:0003676 nucleic acid binding	GO:0003964 RNA-directed DNA polymerase activity	GO:0004523 ribonuclease H activity	GO:0006278 RNA-dependent DNA replication
scf184579.g11	GO:0004672 protein kinase activity	GO:0005524 ATP binding	GO:0004674 protein serine/threonine kinase activity	GO:0016301 kinase activity	GO:0000166 nucleotide binding	GO:0016310 phosphorylation	GO:0006468 protein phosphorylation
scf184579.g12	GO:0008233 peptidase activity	GO:0004190 aspartic-type endopeptidase activity	GO:0016787 hydrolase activity	GO:0006508 proteolysis
scf184579.g13	GO:0033615 mitochondrial proton-transporting ATP synthase complex assembly	GO:0005743 mitochondrial inner membrane
scf184579.g15	GO:0016021 integral to membrane	GO:0016020 membrane
scf184579.g19	GO:0004650 polygalacturonase activity	GO:0016798 hydrolase activity, acting on glycosyl bonds	GO:0016787 hydrolase activity	GO:0008152 metabolic process	GO:0005975 carbohydrate metabolic process	GO:0007047 cellular cell wall organization
scf184579.g2	GO:0004497 monooxygenase activity	GO:0005506 iron ion binding	GO:0009055 electron carrier activity	GO:0016491 oxidoreductase activity	GO:0020037 heme binding	GO:0046872 metal ion binding	GO:0055114 oxidation-reduction process
scf184579.g22	GO:0008831 dTDP-4-dehydrorhamnose reductase activity	GO:0003824 catalytic activity	GO:0005488 binding	GO:0045226 extracellular polysaccharide biosynthetic process	GO:0008152 metabolic process
scf184579.g4	GO:0055085 transmembrane transport
scf184579.g5	GO:0055085 transmembrane transport
scf184579.g6	GO:0005829 cytosol	GO:0005634 nucleus
scf184579.g8	GO:0004497 monooxygenase activity	GO:0005506 iron ion binding	GO:0009055 electron carrier activity	GO:0020037 heme binding	GO:0055114 oxidation-reduction process
scf184579.g9	GO:0003735 structural constituent of ribosome	GO:0003723 RNA binding	GO:0006412 translation	GO:0005622 intracellular	GO:0005840 ribosome	GO:0030529 ribonucleoprotein complex
scf184581.g2	GO:0008483 transaminase activity	GO:0016740 transferase activity	GO:0004047 aminomethyltransferase activity	GO:0006546 glycine catabolic process	GO:0005737 cytoplasm
scf184582.g2	GO:0055085 transmembrane transport
scf184583.g13	GO:0006886 intracellular protein transport	GO:0005737 cytoplasm
scf184583.g14	GO:0016021 integral to membrane
scf184583.g15	GO:0006886 intracellular protein transport	GO:0005737 cytoplasm
scf184583.g16	GO:0003676 nucleic acid binding	GO:0008270 zinc ion binding
scf184583.g3	GO:0008565 protein transporter activity	GO:0015031 protein transport	GO:0016021 integral to membrane	GO:0030176 integral to endoplasmic reticulum membrane
scf184583.g4	GO:0005488 binding
scf184583.g5	GO:0005524 ATP binding	GO:0004386 helicase activity	GO:0008026 ATP-dependent helicase activity	GO:0003743 translation initiation factor activity	GO:0000166 nucleotide binding	GO:0003676 nucleic acid binding	GO:0016787 hydrolase activity	GO:0006413 translational initiation
scf184583.g6	GO:0016787 hydrolase activity	GO:0004721 phosphoprotein phosphatase activity
scf184583.g9	GO:0005737 cytoplasm	GO:0005829 cytosol	GO:0005634 nucleus
scf184584.g1	GO:0003677 DNA binding	GO:0003887 DNA-directed DNA polymerase activity	GO:0006260 DNA replication
scf184585.g1	GO:0003700 sequence-specific DNA binding transcription factor activity	GO:0008270 zinc ion binding	GO:0006351 transcription, DNA-dependent	GO:0006355 regulation of transcription, DNA-dependent	GO:0005634 nucleus
scf184585.g10	GO:0016491 oxidoreductase activity	GO:0008152 metabolic process
scf184585.g12	GO:0003824 catalytic activity	GO:0016831 carboxy-lyase activity	GO:0004640 phosphoribosylanthranilate isomerase activity	GO:0016740 transferase activity	GO:0016829 lyase activity	GO:0004049 anthranilate synthase activity	GO:0016853 isomerase activity	GO:0004425 indole-3-glycerol-phosphate synthase activity	GO:0008152 metabolic process	GO:0006541 glutamine metabolic process	GO:0008652 cellular amino acid biosynthetic process	GO:0000162 tryptophan biosynthetic process	GO:0009058 biosynthetic process	GO:0009073 aromatic amino acid family biosynthetic process	GO:0006568 tryptophan metabolic process
scf184585.g14	GO:0019001 guanyl nucleotide binding	GO:0004871 signal transducer activity	GO:0000166 nucleotide binding	GO:0005525 GTP binding	GO:0007186 G-protein coupled receptor protein signaling pathway	GO:0007165 signal transduction
scf184585.g15	GO:0005524 ATP binding	GO:0017111 nucleoside-triphosphatase activity	GO:0000166 nucleotide binding
scf184585.g3	GO:0006886 intracellular protein transport	GO:0016020 membrane	GO:0005801 cis-Golgi network
scf184585.g6	GO:0035064 methylated histone residue binding	GO:0005515 protein binding	GO:0016568 chromatin modification	GO:0034613 cellular protein localization	GO:0006974 response to DNA damage stimulus	GO:0000077 DNA damage checkpoint	GO:0070510 regulation of histone H4-K20 methylation	GO:0006281 DNA repair	GO:0005694 chromosome	GO:0005634 nucleus
scf184585.g7	GO:0016491 oxidoreductase activity	GO:0055114 oxidation-reduction process
scf184585.g9	GO:0016740 transferase activity	GO:0004607 phosphatidylcholine-sterol O-acyltransferase activity	GO:0008415 acyltransferase activity	GO:0006629 lipid metabolic process
scf184586.g2	GO:0016491 oxidoreductase activity	GO:0008152 metabolic process	GO:0055114 oxidation-reduction process
scf184586.g3	GO:0004828 serine-tRNA ligase activity	GO:0004812 aminoacyl-tRNA ligase activity	GO:0005524 ATP binding	GO:0000166 nucleotide binding	GO:0006418 tRNA aminoacylation for protein translation	GO:0006412 translation	GO:0006434 seryl-tRNA aminoacylation	GO:0005737 cytoplasm
scf184586.g9	GO:0005730 nucleolus	GO:0005634 nucleus
scf184587.g3	GO:0008270 zinc ion binding	GO:0046872 metal ion binding	GO:0005622 intracellular
scf184587.g5	GO:0003824 catalytic activity	GO:0005488 binding	GO:0016491 oxidoreductase activity	GO:0008270 zinc ion binding	GO:0008152 metabolic process	GO:0055114 oxidation-reduction process
scf184588.g3	GO:0016740 transferase activity	GO:0016757 transferase activity, transferring glycosyl groups	GO:0000030 mannosyltransferase activity	GO:0006493 protein O-linked glycosylation	GO:0016020 membrane
scf184589.g2	GO:0005524 ATP binding	GO:0004386 helicase activity	GO:0008026 ATP-dependent helicase activity	GO:0003676 nucleic acid binding	GO:0016787 hydrolase activity	GO:0006310 DNA recombination
scf184590.g1	GO:0003676 nucleic acid binding	GO:0008270 zinc ion binding	GO:0046872 metal ion binding
scf184590.g10	GO:0007126 meiosis	GO:0005634 nucleus
scf184590.g13	GO:0003824 catalytic activity	GO:0004559 alpha-mannosidase activity	GO:0004553 hydrolase activity, hydrolyzing O-glycosyl compounds	GO:0030246 carbohydrate binding	GO:0015923 mannosidase activity	GO:0016787 hydrolase activity	GO:0008270 zinc ion binding	GO:0005975 carbohydrate metabolic process	GO:0006013 mannose metabolic process
scf184590.g15	GO:0055085 transmembrane transport	GO:0016021 integral to membrane
scf184590.g16	GO:0003676 nucleic acid binding	GO:0008270 zinc ion binding	GO:0046872 metal ion binding
scf184590.g2	GO:0003676 nucleic acid binding	GO:0008270 zinc ion binding	GO:0046872 metal ion binding
scf184590.g4	GO:0005216 ion channel activity	GO:0006811 ion transport	GO:0016021 integral to membrane	GO:0016020 membrane
scf184590.g5	GO:0005506 iron ion binding	GO:0050660 flavin adenine dinucleotide binding	GO:0009055 electron carrier activity	GO:0016491 oxidoreductase activity	GO:0055114 oxidation-reduction process	GO:0016021 integral to membrane	GO:0016020 membrane
scf184590.g8	GO:0016491 oxidoreductase activity	GO:0055114 oxidation-reduction process
scf184591.g1	GO:0003723 RNA binding	GO:0003676 nucleic acid binding	GO:0003964 RNA-directed DNA polymerase activity	GO:0004523 ribonuclease H activity	GO:0006278 RNA-dependent DNA replication
scf184591.g3	GO:0003824 catalytic activity	GO:0004301 epoxide hydrolase activity	GO:0033961 cis-stilbene-oxide hydrolase activity	GO:0008152 metabolic process	GO:0009636 response to toxin	GO:0016020 membrane
scf184591.g4	GO:0003677 DNA binding	GO:0043565 sequence-specific DNA binding	GO:0003700 sequence-specific DNA binding transcription factor activity	GO:0006351 transcription, DNA-dependent	GO:0006355 regulation of transcription, DNA-dependent	GO:0005634 nucleus
scf184592.g1	GO:0003723 RNA binding	GO:0003676 nucleic acid binding	GO:0003964 RNA-directed DNA polymerase activity	GO:0004523 ribonuclease H activity	GO:0006278 RNA-dependent DNA replication
scf184592.g13	GO:0016787 hydrolase activity	GO:0008152 metabolic process
scf184592.g2	GO:0003723 RNA binding	GO:0003676 nucleic acid binding	GO:0003964 RNA-directed DNA polymerase activity	GO:0004523 ribonuclease H activity	GO:0006278 RNA-dependent DNA replication
scf184592.g8	GO:0003824 catalytic activity	GO:0005524 ATP binding	GO:0015662 ATPase activity, coupled to transmembrane movement of ions, phosphorylative mechanism	GO:0000166 nucleotide binding	GO:0016787 hydrolase activity	GO:0016820 hydrolase activity, acting on acid anhydrides, catalyzing transmembrane movement of substances	GO:0008152 metabolic process	GO:0006754 ATP biosynthetic process	GO:0006810 transport	GO:0006811 ion transport	GO:0006812 cation transport	GO:0016021 integral to membrane	GO:0016020 membrane
scf184592.g9	GO:0004672 protein kinase activity	GO:0005524 ATP binding	GO:0004674 protein serine/threonine kinase activity	GO:0000166 nucleotide binding	GO:0006468 protein phosphorylation
scf184593.g1	GO:0003677 DNA binding	GO:0003676 nucleic acid binding	GO:0008270 zinc ion binding	GO:0046872 metal ion binding	GO:0015074 DNA integration
scf184593.g10	GO:0052381 tRNA dimethylallyltransferase activity	GO:0005524 ATP binding	GO:0000166 nucleotide binding	GO:0016740 transferase activity	GO:0016779 nucleotidyltransferase activity	GO:0008033 tRNA processing
scf184593.g3	GO:0003700 sequence-specific DNA binding transcription factor activity	GO:0008270 zinc ion binding	GO:0006351 transcription, DNA-dependent	GO:0006355 regulation of transcription, DNA-dependent	GO:0005634 nucleus
scf184593.g4	GO:0004185 serine-type carboxypeptidase activity	GO:0004180 carboxypeptidase activity	GO:0006508 proteolysis
scf184593.g5	GO:0003824 catalytic activity	GO:0004560 alpha-L-fucosidase activity	GO:0016787 hydrolase activity	GO:0008152 metabolic process
scf184593.g6	GO:0004672 protein kinase activity	GO:0005524 ATP binding	GO:0004674 protein serine/threonine kinase activity	GO:0000166 nucleotide binding	GO:0006468 protein phosphorylation
scf184594.g10	GO:0050660 flavin adenine dinucleotide binding	GO:0016614 oxidoreductase activity, acting on CH-OH group of donors	GO:0006066 alcohol metabolic process
scf184594.g12	GO:0003682 chromatin binding	GO:0006333 chromatin assembly or disassembly	GO:0000785 chromatin	GO:0005634 nucleus
scf184594.g13	GO:0003676 nucleic acid binding
scf184594.g16	GO:0003677 DNA binding	GO:0003682 chromatin binding	GO:0003723 RNA binding	GO:0003676 nucleic acid binding	GO:0003964 RNA-directed DNA polymerase activity	GO:0015074 DNA integration	GO:0006333 chromatin assembly or disassembly	GO:0006278 RNA-dependent DNA replication	GO:0000785 chromatin	GO:0005634 nucleus
scf184594.g17	GO:0003723 RNA binding	GO:0003964 RNA-directed DNA polymerase activity	GO:0006278 RNA-dependent DNA replication
scf184594.g18	GO:0003676 nucleic acid binding	GO:0008270 zinc ion binding
scf184594.g3	GO:0003824 catalytic activity	GO:0016787 hydrolase activity	GO:0043169 cation binding	GO:0005975 carbohydrate metabolic process
scf184594.g4	GO:0004672 protein kinase activity	GO:0005524 ATP binding	GO:0004674 protein serine/threonine kinase activity	GO:0006468 protein phosphorylation
scf184594.g7	GO:0004585 ornithine carbamoyltransferase activity	GO:0016743 carboxyl- or carbamoyltransferase activity	GO:0016740 transferase activity	GO:0016597 amino acid binding	GO:0008652 cellular amino acid biosynthetic process	GO:0006520 cellular amino acid metabolic process	GO:0006591 ornithine metabolic process	GO:0006526 arginine biosynthetic process	GO:0005739 mitochondrion	GO:0009348 ornithine carbamoyltransferase complex	GO:0005759 mitochondrial matrix
scf184594.g8	GO:0004373 glycogen (starch) synthase activity	GO:0005978 glycogen biosynthetic process
scf184594.g9	GO:0005488 binding
scf184596.g4	GO:0008270 zinc ion binding
scf184598.g1	GO:0016021 integral to membrane	GO:0016020 membrane
scf184598.g2	GO:0016788 hydrolase activity, acting on ester bonds
scf184599.g1	GO:0003824 catalytic activity	GO:0016740 transferase activity	GO:0016787 hydrolase activity	GO:0043169 cation binding	GO:0005975 carbohydrate metabolic process	GO:0009058 biosynthetic process
scf184599.g2	GO:0004672 protein kinase activity	GO:0005524 ATP binding	GO:0004674 protein serine/threonine kinase activity	GO:0016301 kinase activity	GO:0016740 transferase activity	GO:0000166 nucleotide binding	GO:0016310 phosphorylation	GO:0006468 protein phosphorylation
scf184599.g4	GO:0005506 iron ion binding	GO:0050660 flavin adenine dinucleotide binding	GO:0009055 electron carrier activity	GO:0016491 oxidoreductase activity	GO:0055114 oxidation-reduction process	GO:0016021 integral to membrane	GO:0016020 membrane
scf184599.g5	GO:0016788 hydrolase activity, acting on ester bonds
scf184600.g1	GO:0003723 RNA binding	GO:0003676 nucleic acid binding	GO:0003964 RNA-directed DNA polymerase activity	GO:0004523 ribonuclease H activity	GO:0006278 RNA-dependent DNA replication
scf184600.g10	GO:0003824 catalytic activity	GO:0005488 binding	GO:0004412 homoserine dehydrogenase activity	GO:0050661 NADP binding	GO:0016491 oxidoreductase activity	GO:0008152 metabolic process	GO:0006520 cellular amino acid metabolic process	GO:0055114 oxidation-reduction process
scf184600.g12	GO:0005515 protein binding	GO:0006810 transport	GO:0016192 vesicle-mediated transport	GO:0006888 ER to Golgi vesicle-mediated transport	GO:0005796 Golgi lumen	GO:0005794 Golgi apparatus
scf184600.g13	GO:0000247 C-8 sterol isomerase activity	GO:0006696 ergosterol biosynthetic process	GO:0005783 endoplasmic reticulum
scf184600.g15	GO:0000247 C-8 sterol isomerase activity	GO:0006696 ergosterol biosynthetic process	GO:0005783 endoplasmic reticulum
scf184600.g16	GO:0008233 peptidase activity	GO:0006465 signal peptide processing	GO:0005787 signal peptidase complex	GO:0016021 integral to membrane
scf184600.g18	GO:0003677 DNA binding	GO:0015074 DNA integration	GO:0006310 DNA recombination
scf184600.g20	GO:0003676 nucleic acid binding
scf184600.g21	GO:0003676 nucleic acid binding
scf184600.g5	GO:0005829 cytosol	GO:0005634 nucleus
scf184600.g7	GO:0003677 DNA binding	GO:0006334 nucleosome assembly	GO:0000786 nucleosome	GO:0005634 nucleus
scf184600.g8	GO:0003677 DNA binding	GO:0006334 nucleosome assembly	GO:0000786 nucleosome	GO:0005634 nucleus
scf184601.g1	GO:0003723 RNA binding	GO:0003676 nucleic acid binding	GO:0003964 RNA-directed DNA polymerase activity	GO:0004523 ribonuclease H activity	GO:0006278 RNA-dependent DNA replication
scf184601.g10	GO:0008270 zinc ion binding
scf184601.g14	GO:0003723 RNA binding	GO:0003676 nucleic acid binding	GO:0003964 RNA-directed DNA polymerase activity	GO:0004523 ribonuclease H activity	GO:0006278 RNA-dependent DNA replication
scf184601.g15	GO:0003723 RNA binding	GO:0003676 nucleic acid binding	GO:0003964 RNA-directed DNA polymerase activity	GO:0004523 ribonuclease H activity	GO:0006278 RNA-dependent DNA replication
scf184601.g22	GO:0006777 Mo-molybdopterin cofactor biosynthetic process
scf184601.g25	GO:0008380 RNA splicing	GO:0006397 mRNA processing	GO:0005681 spliceosomal complex	GO:0005634 nucleus
scf184601.g27	GO:0003676 nucleic acid binding	GO:0008270 zinc ion binding
scf184601.g4	GO:0008270 zinc ion binding	GO:0046872 metal ion binding
scf184601.g7	GO:0003711 transcription elongation regulator activity	GO:0003746 translation elongation factor activity	GO:0032784 regulation of transcription elongation, DNA-dependent	GO:0006414 translational elongation	GO:0006357 regulation of transcription from RNA polymerase II promoter
scf184601.g8	GO:0004519 endonuclease activity	GO:0006289 nucleotide-excision repair	GO:0009411 response to UV
scf184603.g1	GO:0003723 RNA binding	GO:0003676 nucleic acid binding	GO:0003964 RNA-directed DNA polymerase activity	GO:0004523 ribonuclease H activity	GO:0006278 RNA-dependent DNA replication
scf184603.g2	GO:0016020 membrane
scf184603.g3	GO:0003824 catalytic activity	GO:0009116 nucleoside metabolic process
scf184603.g4	GO:0003677 DNA binding
scf184603.g5	GO:0003824 catalytic activity	GO:0005488 binding	GO:0016491 oxidoreductase activity	GO:0008152 metabolic process	GO:0055114 oxidation-reduction process
scf184603.g6	GO:0003824 catalytic activity	GO:0004553 hydrolase activity, hydrolyzing O-glycosyl compounds	GO:0030246 carbohydrate binding	GO:0005975 carbohydrate metabolic process
scf184603.g7	GO:0003677 DNA binding	GO:0003682 chromatin binding	GO:0003723 RNA binding	GO:0003676 nucleic acid binding	GO:0003964 RNA-directed DNA polymerase activity	GO:0015074 DNA integration	GO:0006333 chromatin assembly or disassembly	GO:0006278 RNA-dependent DNA replication	GO:0000785 chromatin	GO:0005634 nucleus
scf184603.g8	GO:0003677 DNA binding	GO:0003682 chromatin binding	GO:0003723 RNA binding	GO:0003676 nucleic acid binding	GO:0003964 RNA-directed DNA polymerase activity	GO:0015074 DNA integration	GO:0006333 chromatin assembly or disassembly	GO:0006278 RNA-dependent DNA replication	GO:0000785 chromatin	GO:0005634 nucleus
scf184603.g9	GO:0003677 DNA binding	GO:0003682 chromatin binding	GO:0003723 RNA binding	GO:0003676 nucleic acid binding	GO:0003964 RNA-directed DNA polymerase activity	GO:0015074 DNA integration	GO:0006333 chromatin assembly or disassembly	GO:0006278 RNA-dependent DNA replication	GO:0000785 chromatin	GO:0005634 nucleus
scf184605.g1	GO:0000166 nucleotide binding
scf184605.g6	GO:0015520 tetracycline:hydrogen antiporter activity	GO:0015904 tetracycline transport	GO:0055085 transmembrane transport	GO:0046677 response to antibiotic	GO:0016021 integral to membrane
scf184605.g7	GO:0004497 monooxygenase activity	GO:0005506 iron ion binding	GO:0009055 electron carrier activity	GO:0020037 heme binding	GO:0046872 metal ion binding
scf184606.g6	GO:0004038 allantoinase activity	GO:0016812 hydrolase activity, acting on carbon-nitrogen (but not peptide) bonds, in cyclic amides	GO:0016810 hydrolase activity, acting on carbon-nitrogen (but not peptide) bonds	GO:0016787 hydrolase activity	GO:0008270 zinc ion binding	GO:0046872 metal ion binding	GO:0000256 allantoin catabolic process
scf184606.g7	GO:0005488 binding
scf184606.g8	GO:0004713 protein tyrosine kinase activity	GO:0006468 protein phosphorylation
scf184607.g1	GO:0003676 nucleic acid binding	GO:0008270 zinc ion binding	GO:0005622 intracellular
scf184608.g3	GO:0016787 hydrolase activity
scf184608.g5	GO:0005524 ATP binding
scf184609.g1	GO:0003677 DNA binding	GO:0003682 chromatin binding	GO:0003723 RNA binding	GO:0003676 nucleic acid binding	GO:0003964 RNA-directed DNA polymerase activity	GO:0015074 DNA integration	GO:0006333 chromatin assembly or disassembly	GO:0006278 RNA-dependent DNA replication	GO:0000785 chromatin	GO:0005634 nucleus
scf184610.g1	GO:0003676 nucleic acid binding
scf184611.g2	GO:0047682 aryl-alcohol oxidase activity	GO:0050660 flavin adenine dinucleotide binding	GO:0016614 oxidoreductase activity, acting on CH-OH group of donors	GO:0016491 oxidoreductase activity	GO:0006066 alcohol metabolic process	GO:0055114 oxidation-reduction process
scf184611.g3	GO:0055085 transmembrane transport
scf184611.g4	GO:0016740 transferase activity	GO:0008168 methyltransferase activity	GO:0032259 methylation
scf184611.g6	GO:0015520 tetracycline:hydrogen antiporter activity	GO:0015904 tetracycline transport	GO:0006810 transport	GO:0055085 transmembrane transport	GO:0046677 response to antibiotic	GO:0016021 integral to membrane
scf184611.g7	GO:0050660 flavin adenine dinucleotide binding	GO:0016614 oxidoreductase activity, acting on CH-OH group of donors	GO:0006066 alcohol metabolic process
scf184612.g1	GO:0003677 DNA binding	GO:0003676 nucleic acid binding	GO:0008270 zinc ion binding	GO:0046872 metal ion binding	GO:0015074 DNA integration
scf184612.g4	GO:0003676 nucleic acid binding	GO:0008270 zinc ion binding
scf184613.g1	GO:0005488 binding
scf184613.g2	GO:0009055 electron carrier activity	GO:0016853 isomerase activity	GO:0015035 protein disulfide oxidoreductase activity	GO:0045454 cell redox homeostasis	GO:0006662 glycerol ether metabolic process
scf184613.g3	GO:0005507 copper ion binding	GO:0006878 cellular copper ion homeostasis	GO:0006825 copper ion transport	GO:0008535 respiratory chain complex IV assembly	GO:0005743 mitochondrial inner membrane
scf184613.g5	GO:0008270 zinc ion binding	GO:0006281 DNA repair
scf184613.g6	GO:0005524 ATP binding	GO:0000166 nucleotide binding	GO:0005737 cytoplasm	GO:0005856 cytoskeleton
scf184615.g10	GO:0016758 transferase activity, transferring hexosyl groups	GO:0020037 heme binding
scf184615.g11	GO:0016758 transferase activity, transferring hexosyl groups	GO:0020037 heme binding
scf184615.g12	GO:0008526 phosphatidylinositol transporter activity	GO:0006869 lipid transport	GO:0006810 transport	GO:0042493 response to drug	GO:0016126 sterol biosynthetic process	GO:0015914 phospholipid transport	GO:0005737 cytoplasm	GO:0001950 plasma membrane enriched fraction	GO:0016020 membrane	GO:0005792 microsome	GO:0005789 endoplasmic reticulum membrane	GO:0005783 endoplasmic reticulum	GO:0005811 lipid particle
scf184615.g18	GO:0010181 FMN binding
scf184615.g2	GO:0003774 motor activity	GO:0005737 cytoplasm	GO:0005856 cytoskeleton	GO:0030286 dynein complex	GO:0005874 microtubule
scf184615.g4	GO:0005524 ATP binding	GO:0017111 nucleoside-triphosphatase activity	GO:0000166 nucleotide binding	GO:0016887 ATPase activity	GO:0006200 ATP catabolic process
scf184615.g5	GO:0005515 protein binding	GO:0005737 cytoplasm	GO:0016021 integral to membrane	GO:0016020 membrane	GO:0031410 cytoplasmic vesicle	GO:0030659 cytoplasmic vesicle membrane
scf184615.g6	GO:0004672 protein kinase activity	GO:0005524 ATP binding	GO:0004674 protein serine/threonine kinase activity	GO:0016301 kinase activity	GO:0016740 transferase activity	GO:0000166 nucleotide binding	GO:0016310 phosphorylation	GO:0006468 protein phosphorylation
scf184615.g9	GO:0003824 catalytic activity	GO:0043169 cation binding	GO:0005975 carbohydrate metabolic process
scf184616.g2	GO:0016491 oxidoreductase activity	GO:0006629 lipid metabolic process	GO:0055114 oxidation-reduction process
scf184616.g3	GO:0004091 carboxylesterase activity
scf184617.g1	GO:0005488 binding	GO:0005198 structural molecule activity	GO:0005515 protein binding	GO:0016192 vesicle-mediated transport	GO:0006886 intracellular protein transport	GO:0030130 clathrin coat of trans-Golgi network vesicle	GO:0030132 clathrin coat of coated pit
scf184622.g1	GO:0003676 nucleic acid binding	GO:0008270 zinc ion binding	GO:0046872 metal ion binding
scf184622.g2	GO:0003676 nucleic acid binding	GO:0008270 zinc ion binding	GO:0046872 metal ion binding
scf184622.g4	GO:0008233 peptidase activity	GO:0004190 aspartic-type endopeptidase activity	GO:0016787 hydrolase activity	GO:0006508 proteolysis
scf184622.g5	GO:0003824 catalytic activity	GO:0016798 hydrolase activity, acting on glycosyl bonds	GO:0030246 carbohydrate binding	GO:0004339 glucan 1,4-alpha-glucosidase activity	GO:0016787 hydrolase activity	GO:0008152 metabolic process	GO:0005975 carbohydrate metabolic process	GO:0005976 polysaccharide metabolic process	GO:0000272 polysaccharide catabolic process
scf184622.g6	GO:0047485 protein N-terminus binding	GO:0005515 protein binding	GO:0005737 cytoplasm	GO:0005856 cytoskeleton	GO:0005815 microtubule organizing center	GO:0005634 nucleus	GO:0005813 centrosome
scf184622.g7	GO:0003824 catalytic activity	GO:0008152 metabolic process
scf184622.g8	GO:0008233 peptidase activity	GO:0004190 aspartic-type endopeptidase activity	GO:0016787 hydrolase activity	GO:0006508 proteolysis
scf184622.g9	GO:0008233 peptidase activity	GO:0004190 aspartic-type endopeptidase activity	GO:0016787 hydrolase activity	GO:0006508 proteolysis
scf184631.g1	GO:0003676 nucleic acid binding	GO:0008270 zinc ion binding
scf184632.g13	GO:0016021 integral to membrane	GO:0016020 membrane
scf184632.g14	GO:0005506 iron ion binding	GO:0051536 iron-sulfur cluster binding	GO:0008080 N-acetyltransferase activity	GO:0008152 metabolic process	GO:0016226 iron-sulfur cluster assembly
scf184632.g16	GO:0005524 ATP binding	GO:0008026 ATP-dependent helicase activity	GO:0003676 nucleic acid binding
scf184632.g4	GO:0003824 catalytic activity	GO:0005488 binding	GO:0016491 oxidoreductase activity	GO:0008152 metabolic process	GO:0055114 oxidation-reduction process
scf184632.g5	GO:0004497 monooxygenase activity	GO:0005506 iron ion binding	GO:0009055 electron carrier activity	GO:0016491 oxidoreductase activity	GO:0020037 heme binding	GO:0046872 metal ion binding	GO:0055114 oxidation-reduction process
scf184632.g6	GO:0003824 catalytic activity	GO:0050660 flavin adenine dinucleotide binding	GO:0016491 oxidoreductase activity	GO:0055114 oxidation-reduction process
scf184632.g7	GO:0005509 calcium ion binding	GO:0055085 transmembrane transport	GO:0016020 membrane
scf184633.g2	GO:0016740 transferase activity	GO:0004481 methylene-fatty-acyl-phospholipid synthase activity	GO:0008168 methyltransferase activity	GO:0008170 N-methyltransferase activity	GO:0006644 phospholipid metabolic process	GO:0008654 phospholipid biosynthetic process	GO:0032259 methylation	GO:0006656 phosphatidylcholine biosynthetic process	GO:0016021 integral to membrane	GO:0016020 membrane	GO:0005783 endoplasmic reticulum
scf184633.g3	GO:0016301 kinase activity	GO:0016310 phosphorylation
scf184633.g5	GO:0030170 pyridoxal phosphate binding	GO:0016740 transferase activity	GO:0004645 phosphorylase activity	GO:0016757 transferase activity, transferring glycosyl groups	GO:0005975 carbohydrate metabolic process
scf184634.g1	GO:0008270 zinc ion binding	GO:0005622 intracellular
scf184634.g2	GO:0008270 zinc ion binding
scf184634.g3	GO:0005488 binding
scf184634.g4	GO:0003824 catalytic activity	GO:0005488 binding	GO:0008152 metabolic process
scf184634.g5	GO:0003824 catalytic activity	GO:0005488 binding	GO:0008152 metabolic process
scf184635.g1	GO:0003677 DNA binding	GO:0003676 nucleic acid binding	GO:0008270 zinc ion binding	GO:0046872 metal ion binding	GO:0015074 DNA integration
scf184635.g2	GO:0003677 DNA binding	GO:0003676 nucleic acid binding	GO:0008270 zinc ion binding	GO:0046872 metal ion binding	GO:0015074 DNA integration
scf184636.g10	GO:0005524 ATP binding	GO:0031072 heat shock protein binding	GO:0051082 unfolded protein binding	GO:0046872 metal ion binding	GO:0009408 response to heat	GO:0006457 protein folding	GO:0005737 cytoplasm
scf184636.g11	GO:0000166 nucleotide binding	GO:0005525 GTP binding	GO:0007264 small GTPase mediated signal transduction	GO:0005622 intracellular	GO:0016020 membrane
scf184636.g12	GO:0006506 GPI anchor biosynthetic process	GO:0005789 endoplasmic reticulum membrane
scf184636.g13	GO:0003824 catalytic activity	GO:0005524 ATP binding	GO:0004331 fructose-2,6-bisphosphate 2-phosphatase activity	GO:0003873 6-phosphofructo-2-kinase activity	GO:0008152 metabolic process	GO:0006000 fructose metabolic process	GO:0006003 fructose 2,6-bisphosphate metabolic process
scf184636.g14	GO:0016740 transferase activity
scf184636.g15	GO:0016301 kinase activity	GO:0016310 phosphorylation
scf184636.g16	GO:0004143 diacylglycerol kinase activity	GO:0007205 activation of protein kinase C activity by G-protein coupled receptor protein signaling pathway
scf184636.g17	GO:0005524 ATP binding	GO:0016776 phosphotransferase activity, phosphate group as acceptor	GO:0016301 kinase activity	GO:0016740 transferase activity	GO:0004017 adenylate kinase activity	GO:0019201 nucleotide kinase activity	GO:0019205 nucleobase, nucleoside, nucleotide kinase activity	GO:0016310 phosphorylation	GO:0006139 nucleobase, nucleoside, nucleotide and nucleic acid metabolic process	GO:0046939 nucleotide phosphorylation	GO:0009165 nucleotide biosynthetic process	GO:0005737 cytoplasm
scf184636.g19	GO:0003677 DNA binding	GO:0003700 sequence-specific DNA binding transcription factor activity	GO:0008270 zinc ion binding	GO:0046872 metal ion binding	GO:0006351 transcription, DNA-dependent	GO:0006355 regulation of transcription, DNA-dependent	GO:0005634 nucleus
scf184636.g3	GO:0016787 hydrolase activity
scf184636.g4	GO:0003824 catalytic activity	GO:0005488 binding	GO:0030060 L-malate dehydrogenase activity	GO:0016491 oxidoreductase activity	GO:0016616 oxidoreductase activity, acting on the CH-OH group of donors, NAD or NADP as acceptor	GO:0008152 metabolic process	GO:0044262 cellular carbohydrate metabolic process	GO:0005975 carbohydrate metabolic process	GO:0055114 oxidation-reduction process	GO:0006108 malate metabolic process
scf184636.g5	GO:0005524 ATP binding	GO:0004386 helicase activity	GO:0008026 ATP-dependent helicase activity	GO:0003676 nucleic acid binding	GO:0016787 hydrolase activity	GO:0008270 zinc ion binding
scf184636.g6	GO:0003824 catalytic activity	GO:0016740 transferase activity	GO:0008108 UDP-glucose:hexose-1-phosphate uridylyltransferase activity	GO:0008270 zinc ion binding	GO:0016779 nucleotidyltransferase activity	GO:0046872 metal ion binding	GO:0005975 carbohydrate metabolic process	GO:0006012 galactose metabolic process
scf184636.g9	GO:0016301 kinase activity	GO:0016740 transferase activity	GO:0004618 phosphoglycerate kinase activity	GO:0006096 glycolysis	GO:0016310 phosphorylation	GO:0005737 cytoplasm
scf184637.g1	GO:0003676 nucleic acid binding
scf184637.g2	GO:0000287 magnesium ion binding	GO:0016829 lyase activity
scf184637.g4	GO:0008233 peptidase activity	GO:0004190 aspartic-type endopeptidase activity	GO:0016787 hydrolase activity	GO:0006508 proteolysis
scf184637.g5	GO:0005783 endoplasmic reticulum
scf184638.g1	GO:0050660 flavin adenine dinucleotide binding	GO:0016614 oxidoreductase activity, acting on CH-OH group of donors	GO:0008270 zinc ion binding	GO:0005622 intracellular
scf184638.g2	GO:0003676 nucleic acid binding	GO:0008270 zinc ion binding	GO:0005622 intracellular
scf184638.g3	GO:0003677 DNA binding	GO:0003676 nucleic acid binding	GO:0008270 zinc ion binding	GO:0015074 DNA integration
scf184638.g4	GO:0003677 DNA binding	GO:0003682 chromatin binding	GO:0003723 RNA binding	GO:0003676 nucleic acid binding	GO:0003964 RNA-directed DNA polymerase activity	GO:0015074 DNA integration	GO:0006333 chromatin assembly or disassembly	GO:0006278 RNA-dependent DNA replication	GO:0000785 chromatin	GO:0005634 nucleus
scf184639.g1	GO:0003677 DNA binding	GO:0003682 chromatin binding	GO:0003723 RNA binding	GO:0003676 nucleic acid binding	GO:0003964 RNA-directed DNA polymerase activity	GO:0015074 DNA integration	GO:0006333 chromatin assembly or disassembly	GO:0006278 RNA-dependent DNA replication	GO:0000785 chromatin	GO:0005634 nucleus
scf184639.g3	GO:0003824 catalytic activity	GO:0008408 3'-5' exonuclease activity	GO:0000166 nucleotide binding	GO:0003676 nucleic acid binding	GO:0044237 cellular metabolic process	GO:0006396 RNA processing	GO:0006139 nucleobase, nucleoside, nucleotide and nucleic acid metabolic process	GO:0005622 intracellular	GO:0000176 nuclear exosome (RNase complex)
scf184639.g4	GO:0005488 binding
scf184639.g5	GO:0003676 nucleic acid binding	GO:0008270 zinc ion binding
scf184640.g10	GO:0008233 peptidase activity	GO:0008236 serine-type peptidase activity	GO:0016787 hydrolase activity	GO:0004252 serine-type endopeptidase activity	GO:0006508 proteolysis
scf184640.g11	GO:0008233 peptidase activity	GO:0008236 serine-type peptidase activity	GO:0016787 hydrolase activity	GO:0004252 serine-type endopeptidase activity	GO:0006508 proteolysis
scf184640.g13	GO:0004497 monooxygenase activity	GO:0005506 iron ion binding	GO:0009055 electron carrier activity	GO:0016491 oxidoreductase activity	GO:0020037 heme binding	GO:0046872 metal ion binding	GO:0055114 oxidation-reduction process
scf184640.g14	GO:0004386 helicase activity
scf184640.g15	GO:0004497 monooxygenase activity	GO:0005506 iron ion binding	GO:0009055 electron carrier activity	GO:0016491 oxidoreductase activity	GO:0020037 heme binding	GO:0046872 metal ion binding	GO:0055114 oxidation-reduction process
scf184640.g16	GO:0004672 protein kinase activity	GO:0005524 ATP binding	GO:0004674 protein serine/threonine kinase activity	GO:0006468 protein phosphorylation
scf184640.g5	GO:0003824 catalytic activity	GO:0005488 binding	GO:0016491 oxidoreductase activity	GO:0008152 metabolic process	GO:0055114 oxidation-reduction process
scf184640.g8	GO:0016021 integral to membrane
scf184640.g9	GO:0004497 monooxygenase activity	GO:0005506 iron ion binding	GO:0009055 electron carrier activity	GO:0016491 oxidoreductase activity	GO:0020037 heme binding	GO:0046872 metal ion binding	GO:0055114 oxidation-reduction process
scf184641.g4	GO:0016021 integral to membrane	GO:0016020 membrane	GO:0000139 Golgi membrane	GO:0005794 Golgi apparatus
scf184641.g8	GO:0042802 identical protein binding	GO:0035091 phosphatidylinositol binding	GO:0005515 protein binding	GO:0001558 regulation of cell growth	GO:0031929 TOR signaling cascade	GO:0030036 actin cytoskeleton organization	GO:0051017 actin filament bundle assembly	GO:0005737 cytoplasm	GO:0001950 plasma membrane enriched fraction	GO:0005739 mitochondrion	GO:0005886 plasma membrane	GO:0045121 membrane raft	GO:0016020 membrane
scf184642.g5	GO:0003677 DNA binding	GO:0003682 chromatin binding	GO:0003723 RNA binding	GO:0003676 nucleic acid binding	GO:0003964 RNA-directed DNA polymerase activity	GO:0015074 DNA integration	GO:0006333 chromatin assembly or disassembly	GO:0006278 RNA-dependent DNA replication	GO:0000785 chromatin	GO:0005634 nucleus
scf184643.g4	GO:0005524 ATP binding	GO:0017076 purine nucleotide binding	GO:0004611 phosphoenolpyruvate carboxykinase activity	GO:0004612 phosphoenolpyruvate carboxykinase (ATP) activity	GO:0006094 gluconeogenesis	GO:0005737 cytoplasm
scf184643.g5	GO:0008474 palmitoyl-(protein) hydrolase activity	GO:0006464 protein modification process
scf184643.g6	GO:0008237 metallopeptidase activity	GO:0004177 aminopeptidase activity	GO:0008270 zinc ion binding	GO:0006508 proteolysis
scf184644.g2	GO:0003824 catalytic activity	GO:0008152 metabolic process
scf184644.g9	GO:0003677 DNA binding	GO:0003676 nucleic acid binding	GO:0008270 zinc ion binding	GO:0046872 metal ion binding	GO:0015074 DNA integration
scf184645.g2	GO:0003824 catalytic activity	GO:0043169 cation binding	GO:0005975 carbohydrate metabolic process
scf184645.g3	GO:0003779 actin binding
scf184645.g4	GO:0004553 hydrolase activity, hydrolyzing O-glycosyl compounds	GO:0005975 carbohydrate metabolic process
scf184645.g5	GO:0004497 monooxygenase activity	GO:0016491 oxidoreductase activity	GO:0008152 metabolic process	GO:0055114 oxidation-reduction process
scf184645.g6	GO:0008233 peptidase activity	GO:0008236 serine-type peptidase activity	GO:0016787 hydrolase activity	GO:0004252 serine-type endopeptidase activity	GO:0006508 proteolysis
scf184647.g2	GO:0005484 SNAP receptor activity	GO:0016192 vesicle-mediated transport	GO:0006886 intracellular protein transport	GO:0016020 membrane
scf184648.g1	GO:0003676 nucleic acid binding	GO:0008270 zinc ion binding	GO:0005622 intracellular
scf184648.g2	GO:0004190 aspartic-type endopeptidase activity	GO:0003676 nucleic acid binding	GO:0008270 zinc ion binding	GO:0006508 proteolysis
scf184648.g3	GO:0003677 DNA binding	GO:0003682 chromatin binding	GO:0003723 RNA binding	GO:0003676 nucleic acid binding	GO:0003964 RNA-directed DNA polymerase activity	GO:0008270 zinc ion binding	GO:0046872 metal ion binding	GO:0015074 DNA integration	GO:0006333 chromatin assembly or disassembly	GO:0006278 RNA-dependent DNA replication	GO:0000785 chromatin	GO:0005634 nucleus
scf184648.g4	GO:0003723 RNA binding	GO:0003676 nucleic acid binding	GO:0003964 RNA-directed DNA polymerase activity	GO:0004523 ribonuclease H activity	GO:0006278 RNA-dependent DNA replication
scf184648.g5	GO:0003723 RNA binding	GO:0003676 nucleic acid binding	GO:0003964 RNA-directed DNA polymerase activity	GO:0004523 ribonuclease H activity	GO:0006278 RNA-dependent DNA replication
scf184648.g6	GO:0003676 nucleic acid binding
scf184649.g11	GO:0055085 transmembrane transport	GO:0016021 integral to membrane	GO:0016020 membrane
scf184649.g12	GO:0003824 catalytic activity	GO:0003677 DNA binding	GO:0043565 sequence-specific DNA binding	GO:0008152 metabolic process	GO:0005622 intracellular	GO:0005634 nucleus
scf184649.g13	GO:0003676 nucleic acid binding	GO:0005634 nucleus
scf184649.g15	GO:0005829 cytosol	GO:0005634 nucleus
scf184649.g16	GO:0007007 inner mitochondrial membrane organization	GO:0007005 mitochondrion organization	GO:0005743 mitochondrial inner membrane	GO:0005739 mitochondrion	GO:0016021 integral to membrane	GO:0016020 membrane
scf184649.g17	GO:0005506 iron ion binding	GO:0010181 FMN binding	GO:0016491 oxidoreductase activity	GO:0055114 oxidation-reduction process
scf184649.g18	GO:0005488 binding
scf184649.g2	GO:0003824 catalytic activity	GO:0003677 DNA binding	GO:0004518 nuclease activity	GO:0006281 DNA repair
scf184649.g20	GO:0005524 ATP binding	GO:0000166 nucleotide binding	GO:0005737 cytoplasm
scf184649.g21	GO:0016791 phosphatase activity	GO:0008138 protein tyrosine/serine/threonine phosphatase activity	GO:0006470 protein dephosphorylation	GO:0016311 dephosphorylation
scf184649.g25	GO:0005085 guanyl-nucleotide exchange factor activity	GO:0051056 regulation of small GTPase mediated signal transduction	GO:0005622 intracellular
scf184649.g26	GO:0004672 protein kinase activity	GO:0005524 ATP binding	GO:0006468 protein phosphorylation
scf184649.g28	GO:0003824 catalytic activity	GO:0008152 metabolic process
scf184649.g29	GO:0003824 catalytic activity	GO:0008152 metabolic process
scf184649.g30	GO:0016209 antioxidant activity	GO:0016491 oxidoreductase activity	GO:0045454 cell redox homeostasis
scf184649.g31	GO:0046872 metal ion binding	GO:0015031 protein transport	GO:0045039 protein import into mitochondrial inner membrane	GO:0006810 transport	GO:0006626 protein targeting to mitochondrion	GO:0055085 transmembrane transport	GO:0042719 mitochondrial intermembrane space protein transporter complex	GO:0005743 mitochondrial inner membrane	GO:0005739 mitochondrion	GO:0016020 membrane
scf184649.g32	GO:0003824 catalytic activity	GO:0003849 3-deoxy-7-phosphoheptulonate synthase activity	GO:0016740 transferase activity	GO:0008152 metabolic process	GO:0008652 cellular amino acid biosynthetic process	GO:0009058 biosynthetic process	GO:0009073 aromatic amino acid family biosynthetic process
scf184649.g4	GO:0005524 ATP binding	GO:0003774 motor activity	GO:0000166 nucleotide binding	GO:0003777 microtubule motor activity	GO:0007018 microtubule-based movement	GO:0005874 microtubule
scf184649.g9	GO:0016020 membrane
scf184650.g3	GO:0003924 GTPase activity	GO:0000166 nucleotide binding	GO:0003746 translation elongation factor activity	GO:0005525 GTP binding	GO:0006414 translational elongation	GO:0006412 translation	GO:0005622 intracellular	GO:0005739 mitochondrion
scf184650.g4	GO:0016788 hydrolase activity, acting on ester bonds	GO:0003676 nucleic acid binding	GO:0004519 endonuclease activity	GO:0006308 DNA catabolic process
scf184651.g1	GO:0003677 DNA binding	GO:0003682 chromatin binding	GO:0003723 RNA binding	GO:0003676 nucleic acid binding	GO:0003964 RNA-directed DNA polymerase activity	GO:0015074 DNA integration	GO:0006333 chromatin assembly or disassembly	GO:0006278 RNA-dependent DNA replication	GO:0000785 chromatin	GO:0005634 nucleus
scf184652.g1	GO:0003677 DNA binding	GO:0003676 nucleic acid binding	GO:0008270 zinc ion binding	GO:0015074 DNA integration
scf184652.g10	GO:0055085 transmembrane transport
scf184652.g13	GO:0008270 zinc ion binding	GO:0046872 metal ion binding
scf184652.g14	GO:0005506 iron ion binding	GO:0050660 flavin adenine dinucleotide binding	GO:0009055 electron carrier activity	GO:0016491 oxidoreductase activity	GO:0055114 oxidation-reduction process	GO:0016021 integral to membrane	GO:0016020 membrane
scf184652.g15	GO:0016847 1-aminocyclopropane-1-carboxylate synthase activity	GO:0003824 catalytic activity	GO:0016769 transferase activity, transferring nitrogenous groups	GO:0030170 pyridoxal phosphate binding	GO:0042218 1-aminocyclopropane-1-carboxylate biosynthetic process	GO:0009058 biosynthetic process
scf184652.g16	GO:0005524 ATP binding	GO:0017111 nucleoside-triphosphatase activity	GO:0004386 helicase activity	GO:0008026 ATP-dependent helicase activity	GO:0000166 nucleotide binding	GO:0003676 nucleic acid binding	GO:0016787 hydrolase activity
scf184652.g17	GO:0005215 transporter activity	GO:0006810 transport	GO:0055085 transmembrane transport	GO:0016020 membrane
scf184652.g19	GO:0016020 membrane
scf184652.g20	GO:0005509 calcium ion binding
scf184652.g22	GO:0035091 phosphatidylinositol binding	GO:0005515 protein binding	GO:0034727 piecemeal microautophagy of nucleus	GO:0005737 cytoplasm	GO:0031902 late endosome membrane	GO:0010008 endosome membrane	GO:0005768 endosome	GO:0000324 fungal-type vacuole	GO:0016020 membrane	GO:0000300 peripheral to membrane of membrane fraction
scf184652.g23	GO:0008270 zinc ion binding	GO:0005622 intracellular
scf184652.g26	GO:0016021 integral to membrane	GO:0000324 fungal-type vacuole	GO:0016020 membrane	GO:0005773 vacuole	GO:0005774 vacuolar membrane
scf184652.g27	GO:0016787 hydrolase activity	GO:0004177 aminopeptidase activity	GO:0006508 proteolysis	GO:0005737 cytoplasm
scf184652.g28	GO:0016787 hydrolase activity	GO:0004177 aminopeptidase activity	GO:0006508 proteolysis	GO:0005737 cytoplasm
scf184652.g30	GO:0046914 transition metal ion binding	GO:0004748 ribonucleoside-diphosphate reductase activity	GO:0016491 oxidoreductase activity	GO:0009186 deoxyribonucleoside diphosphate metabolic process	GO:0055114 oxidation-reduction process
scf184652.g31	GO:0046914 transition metal ion binding	GO:0004748 ribonucleoside-diphosphate reductase activity	GO:0016491 oxidoreductase activity	GO:0009186 deoxyribonucleoside diphosphate metabolic process	GO:0055114 oxidation-reduction process
scf184652.g36	GO:0008233 peptidase activity	GO:0008237 metallopeptidase activity	GO:0016787 hydrolase activity	GO:0004177 aminopeptidase activity	GO:0008270 zinc ion binding	GO:0046872 metal ion binding	GO:0006508 proteolysis	GO:0005773 vacuole
scf184652.g37	GO:0003676 nucleic acid binding	GO:0030529 ribonucleoprotein complex
scf184652.g39	GO:0003824 catalytic activity	GO:0030170 pyridoxal phosphate binding	GO:0006520 cellular amino acid metabolic process
scf184652.g4	GO:0006508 proteolysis	GO:0005838 proteasome regulatory particle
scf184652.g40	GO:0008415 acyltransferase activity	GO:0008152 metabolic process
scf184652.g41	GO:0005515 protein binding	GO:0000022 mitotic spindle elongation	GO:0005737 cytoplasm	GO:0030173 integral to Golgi membrane	GO:0016021 integral to membrane	GO:0016020 membrane	GO:0000139 Golgi membrane	GO:0005794 Golgi apparatus
scf184652.g42	GO:0005515 protein binding	GO:0015031 protein transport	GO:0048279 vesicle fusion with endoplasmic reticulum	GO:0006810 transport	GO:0016320 endoplasmic reticulum membrane fusion	GO:0016192 vesicle-mediated transport	GO:0006890 retrograde vesicle-mediated transport, Golgi to ER	GO:0031201 SNARE complex	GO:0016021 integral to membrane	GO:0016020 membrane	GO:0005789 endoplasmic reticulum membrane	GO:0005783 endoplasmic reticulum
scf184652.g45	GO:0005739 mitochondrion	GO:0005741 mitochondrial outer membrane	GO:0016021 integral to membrane	GO:0016020 membrane
scf184652.g46	GO:0005524 ATP binding	GO:0004386 helicase activity	GO:0008026 ATP-dependent helicase activity	GO:0003676 nucleic acid binding	GO:0016787 hydrolase activity
scf184652.g47	GO:0008081 phosphoric diester hydrolase activity	GO:0008889 glycerophosphodiester phosphodiesterase activity	GO:0016301 kinase activity	GO:0008270 zinc ion binding	GO:0016310 phosphorylation	GO:0007031 peroxisome organization	GO:0006629 lipid metabolic process	GO:0006071 glycerol metabolic process	GO:0005778 peroxisomal membrane
scf184652.g48	GO:0008081 phosphoric diester hydrolase activity	GO:0008889 glycerophosphodiester phosphodiesterase activity	GO:0016301 kinase activity	GO:0008270 zinc ion binding	GO:0016310 phosphorylation	GO:0007031 peroxisome organization	GO:0006629 lipid metabolic process	GO:0006071 glycerol metabolic process	GO:0005778 peroxisomal membrane
scf184652.g49	GO:0005524 ATP binding	GO:0017111 nucleoside-triphosphatase activity	GO:0000166 nucleotide binding	GO:0016887 ATPase activity	GO:0006200 ATP catabolic process
scf184652.g5	GO:0008233 peptidase activity	GO:0004175 endopeptidase activity	GO:0016787 hydrolase activity	GO:0004298 threonine-type endopeptidase activity	GO:0006511 ubiquitin-dependent protein catabolic process	GO:0051603 proteolysis involved in cellular protein catabolic process	GO:0005737 cytoplasm	GO:0019773 proteasome core complex, alpha-subunit complex	GO:0000502 proteasome complex	GO:0005634 nucleus	GO:0005839 proteasome core complex
scf184652.g51	GO:0005634 nucleus
scf184652.g52	GO:0003824 catalytic activity	GO:0008152 metabolic process
scf184652.g54	GO:0003735 structural constituent of ribosome	GO:0006412 translation	GO:0005622 intracellular	GO:0005840 ribosome	GO:0030529 ribonucleoprotein complex
scf184652.g56	GO:0005515 protein binding	GO:0005737 cytoplasm	GO:0005634 nucleus
scf184652.g57	GO:0000166 nucleotide binding	GO:0005525 GTP binding	GO:0015031 protein transport	GO:0007264 small GTPase mediated signal transduction
scf184652.g58	GO:0003735 structural constituent of ribosome	GO:0005488 binding	GO:0006412 translation	GO:0005622 intracellular	GO:0005840 ribosome
scf184652.g59	GO:0005488 binding
scf184652.g6	GO:0015031 protein transport	GO:0006810 transport	GO:0051028 mRNA transport	GO:0055085 transmembrane transport	GO:0031965 nuclear membrane	GO:0016020 membrane	GO:0005643 nuclear pore	GO:0005635 nuclear envelope	GO:0005634 nucleus
scf184652.g60	GO:0003676 nucleic acid binding	GO:0008270 zinc ion binding
scf184652.g61	GO:0003723 RNA binding	GO:0003676 nucleic acid binding	GO:0003964 RNA-directed DNA polymerase activity	GO:0004523 ribonuclease H activity	GO:0006278 RNA-dependent DNA replication
scf184652.g8	GO:0000166 nucleotide binding	GO:0016020 membrane
scf184652.g9	GO:0017056 structural constituent of nuclear pore	GO:0005643 nuclear pore
scf184653.g3	GO:0003676 nucleic acid binding	GO:0008270 zinc ion binding
scf184654.g10	GO:0005524 ATP binding	GO:0004386 helicase activity	GO:0008026 ATP-dependent helicase activity	GO:0000166 nucleotide binding	GO:0003676 nucleic acid binding	GO:0016787 hydrolase activity
scf184654.g15	GO:0008270 zinc ion binding	GO:0005622 intracellular
scf184654.g16	GO:0003676 nucleic acid binding	GO:0008270 zinc ion binding
scf184654.g2	GO:0005524 ATP binding	GO:0008026 ATP-dependent helicase activity	GO:0003676 nucleic acid binding
scf184654.g4	GO:0008137 NADH dehydrogenase (ubiquinone) activity	GO:0016491 oxidoreductase activity	GO:0016651 oxidoreductase activity, acting on NADH or NADPH	GO:0022900 electron transport chain	GO:0055114 oxidation-reduction process	GO:0005743 mitochondrial inner membrane
scf184654.g5	GO:0016020 membrane
scf184654.g6	GO:0004553 hydrolase activity, hydrolyzing O-glycosyl compounds	GO:0030248 cellulose binding	GO:0005975 carbohydrate metabolic process	GO:0005576 extracellular region
scf184654.g7	GO:0042254 ribosome biogenesis	GO:0005634 nucleus
scf184654.g9	GO:0005524 ATP binding	GO:0017111 nucleoside-triphosphatase activity	GO:0000166 nucleotide binding	GO:0016887 ATPase activity	GO:0042626 ATPase activity, coupled to transmembrane movement of substances	GO:0006810 transport	GO:0055085 transmembrane transport	GO:0006200 ATP catabolic process	GO:0016021 integral to membrane
scf184655.g1	GO:0003677 DNA binding	GO:0003676 nucleic acid binding	GO:0015074 DNA integration
scf184655.g3	GO:0003723 RNA binding	GO:0003676 nucleic acid binding	GO:0003964 RNA-directed DNA polymerase activity	GO:0004523 ribonuclease H activity	GO:0006278 RNA-dependent DNA replication
scf184656.g11	GO:0006810 transport	GO:0016021 integral to membrane
scf184656.g12	GO:0016799 hydrolase activity, hydrolyzing N-glycosyl compounds
scf184656.g13	GO:0055085 transmembrane transport
scf184656.g2	GO:0003676 nucleic acid binding	GO:0008270 zinc ion binding	GO:0005622 intracellular
scf184656.g3	GO:0016491 oxidoreductase activity	GO:0055114 oxidation-reduction process
scf184656.g4	GO:0005488 binding	GO:0004872 receptor activity
scf184656.g8	GO:0003677 DNA binding	GO:0004871 signal transducer activity	GO:0003700 sequence-specific DNA binding transcription factor activity	GO:0008270 zinc ion binding	GO:0046872 metal ion binding	GO:0006094 gluconeogenesis	GO:0007165 signal transduction	GO:0006351 transcription, DNA-dependent	GO:0006355 regulation of transcription, DNA-dependent	GO:0005634 nucleus
scf184656.g9	GO:0004871 signal transducer activity	GO:0003700 sequence-specific DNA binding transcription factor activity	GO:0008270 zinc ion binding	GO:0007165 signal transduction	GO:0006355 regulation of transcription, DNA-dependent	GO:0005634 nucleus
scf184657.g1	GO:0003676 nucleic acid binding
scf184657.g11	GO:0003824 catalytic activity	GO:0005488 binding	GO:0016491 oxidoreductase activity	GO:0008152 metabolic process
scf184657.g12	GO:0016624 oxidoreductase activity, acting on the aldehyde or oxo group of donors, disulfide as acceptor	GO:0004591 oxoglutarate dehydrogenase (succinyl-transferring) activity	GO:0030976 thiamine pyrophosphate binding	GO:0006096 glycolysis	GO:0008152 metabolic process
scf184657.g13	GO:0003824 catalytic activity	GO:0008152 metabolic process
scf184657.g15	GO:0003824 catalytic activity	GO:0004348 glucosylceramidase activity	GO:0043169 cation binding	GO:0005975 carbohydrate metabolic process	GO:0006665 sphingolipid metabolic process	GO:0007040 lysosome organization	GO:0005764 lysosome
scf184657.g16	GO:0016491 oxidoreductase activity	GO:0047681 aryl-alcohol dehydrogenase (NADP+) activity	GO:0019439 aromatic compound catabolic process	GO:0055114 oxidation-reduction process
scf184657.g17	GO:0016491 oxidoreductase activity	GO:0047681 aryl-alcohol dehydrogenase (NADP+) activity	GO:0019439 aromatic compound catabolic process	GO:0055114 oxidation-reduction process
scf184657.g18	GO:0080008 CUL4 RING ubiquitin ligase complex	GO:0005739 mitochondrion
scf184657.g19	GO:0003824 catalytic activity	GO:0005488 binding	GO:0016491 oxidoreductase activity	GO:0008152 metabolic process
scf184657.g20	GO:0004392 heme oxygenase (decyclizing) activity	GO:0006788 heme oxidation	GO:0055114 oxidation-reduction process
scf184657.g22	GO:0008270 zinc ion binding	GO:0046872 metal ion binding
scf184657.g23	GO:0003779 actin binding
scf184657.g24	GO:0016491 oxidoreductase activity	GO:0055114 oxidation-reduction process
scf184657.g26	GO:0008233 peptidase activity	GO:0004190 aspartic-type endopeptidase activity	GO:0016787 hydrolase activity	GO:0006508 proteolysis
scf184657.g29	GO:0008270 zinc ion binding	GO:0005622 intracellular
scf184657.g30	GO:0005488 binding
scf184657.g32	GO:0005524 ATP binding	GO:0004748 ribonucleoside-diphosphate reductase activity	GO:0016491 oxidoreductase activity	GO:0006260 DNA replication	GO:0055114 oxidation-reduction process	GO:0005971 ribonucleoside-diphosphate reductase complex
scf184657.g34	GO:0016491 oxidoreductase activity	GO:0006629 lipid metabolic process	GO:0055114 oxidation-reduction process
scf184657.g35	GO:0004672 protein kinase activity	GO:0005524 ATP binding	GO:0000166 nucleotide binding	GO:0006468 protein phosphorylation
scf184657.g36	GO:0003824 catalytic activity	GO:0004348 glucosylceramidase activity	GO:0043169 cation binding	GO:0005975 carbohydrate metabolic process	GO:0006665 sphingolipid metabolic process	GO:0007040 lysosome organization	GO:0005764 lysosome
scf184657.g37	GO:0005488 binding
scf184657.g38	GO:0000166 nucleotide binding	GO:0003676 nucleic acid binding
scf184657.g40	GO:0003743 translation initiation factor activity	GO:0006413 translational initiation
scf184657.g41	GO:0019239 deaminase activity	GO:0003876 AMP deaminase activity	GO:0009168 purine ribonucleoside monophosphate biosynthetic process
scf184657.g6	GO:0008236 serine-type peptidase activity	GO:0006508 proteolysis
scf184657.g7	GO:0070403 NAD+ binding	GO:0016811 hydrolase activity, acting on carbon-nitrogen (but not peptide) bonds, in linear amides	GO:0008270 zinc ion binding	GO:0051287 NAD binding	GO:0006476 protein deacetylation	GO:0006342 chromatin silencing
scf184657.g8	GO:0070403 NAD+ binding	GO:0016811 hydrolase activity, acting on carbon-nitrogen (but not peptide) bonds, in linear amides	GO:0008270 zinc ion binding	GO:0051287 NAD binding	GO:0006476 protein deacetylation	GO:0045449 regulation of transcription, DNA-dependent	GO:0006342 chromatin silencing
scf184657.g9	GO:0008236 serine-type peptidase activity	GO:0016787 hydrolase activity	GO:0008152 metabolic process	GO:0006508 proteolysis
scf184658.g1	GO:0008270 zinc ion binding	GO:0046872 metal ion binding
scf184658.g4	GO:0016787 hydrolase activity
scf184658.g5	GO:0008270 zinc ion binding	GO:0046872 metal ion binding
scf184659.g1	GO:0003676 nucleic acid binding
scf184660.g1	GO:0003723 RNA binding	GO:0003676 nucleic acid binding	GO:0003964 RNA-directed DNA polymerase activity	GO:0004523 ribonuclease H activity	GO:0006278 RNA-dependent DNA replication
scf184660.g4	GO:0046983 protein dimerization activity	GO:0003676 nucleic acid binding
scf184661.g1	GO:0003677 DNA binding	GO:0003682 chromatin binding	GO:0003676 nucleic acid binding	GO:0015074 DNA integration	GO:0006333 chromatin assembly or disassembly	GO:0000785 chromatin	GO:0005634 nucleus
scf184662.g10	GO:0003677 DNA binding	GO:0003676 nucleic acid binding	GO:0015074 DNA integration
scf184662.g12	GO:0003677 DNA binding	GO:0003682 chromatin binding	GO:0003723 RNA binding	GO:0003676 nucleic acid binding	GO:0003964 RNA-directed DNA polymerase activity	GO:0015074 DNA integration	GO:0006333 chromatin assembly or disassembly	GO:0006278 RNA-dependent DNA replication	GO:0000785 chromatin	GO:0005634 nucleus
scf184662.g13	GO:0003677 DNA binding	GO:0003682 chromatin binding	GO:0003723 RNA binding	GO:0003676 nucleic acid binding	GO:0003964 RNA-directed DNA polymerase activity	GO:0015074 DNA integration	GO:0006333 chromatin assembly or disassembly	GO:0006278 RNA-dependent DNA replication	GO:0000785 chromatin	GO:0005634 nucleus
scf184663.g1	GO:0016874 ligase activity
scf184663.g2	GO:0005515 protein binding	GO:0005634 nucleus
scf184663.g4	GO:0016021 integral to membrane	GO:0016020 membrane
scf184663.g6	GO:0032120 ascospore-type prospore membrane assembly	GO:0015031 protein transport	GO:0031322 ascospore-type prospore-specific spindle pole body remodeling	GO:0006810 transport	GO:0016192 vesicle-mediated transport	GO:0030435 sporulation resulting in formation of a cellular spore	GO:0031321 ascospore-type prospore formation	GO:0005737 cytoplasm	GO:0043234 protein complex	GO:0016021 integral to membrane	GO:0016020 membrane	GO:0005789 endoplasmic reticulum membrane	GO:0005783 endoplasmic reticulum	GO:0005794 Golgi apparatus
scf184663.g7	GO:0003677 DNA binding	GO:0010843 promoter binding	GO:0070742 C2H2 zinc finger domain binding	GO:0004402 histone acetyltransferase activity	GO:0005515 protein binding	GO:0033613 activating transcription factor binding	GO:0002039 p53 binding	GO:0003713 transcription coactivator activity	GO:0070555 response to interleukin-1	GO:0030307 positive regulation of cell growth	GO:0060760 positive regulation of response to cytokine stimulus	GO:0032435 negative regulation of proteasomal ubiquitin-dependent protein catabolic process	GO:0006368 transcription elongation from RNA polymerase II promoter	GO:0006351 transcription, DNA-dependent	GO:0043966 histone H3 acetylation	GO:0006352 transcription initiation, DNA-dependent	GO:0043066 negative regulation of apoptosis	GO:0016032 viral reproduction	GO:0005654 nucleoplasm	GO:0033276 transcription factor TFTC complex	GO:0030914 STAGA complex	GO:0005669 transcription factor TFIID complex	GO:0071339 MLL1 complex	GO:0070761 pre-snoRNP complex	GO:0005634 nucleus	GO:0000125 PCAF complex
scf184663.g8	GO:0016021 integral to membrane	GO:0016020 membrane
scf184664.g1	GO:0000166 nucleotide binding	GO:0003676 nucleic acid binding
scf184664.g3	GO:0016020 membrane
scf184665.g1	GO:0034739 histone deacetylase activity (H3-K16 specific)	GO:0046970 NAD-dependent histone deacetylase activity (H4-K16 specific)	GO:0032129 histone deacetylase activity (H3-K9 specific)	GO:0046969 NAD-dependent histone deacetylase activity (H3-K9 specific)	GO:0032041 NAD-dependent histone deacetylase activity (H3-K14 specific)	GO:0016787 hydrolase activity	GO:0004407 histone deacetylase activity	GO:0031078 histone deacetylase activity (H3-K14 specific)	GO:0006348 chromatin silencing at telomere	GO:0000122 negative regulation of transcription from RNA polymerase II promoter	GO:0016568 chromatin modification	GO:0030466 chromatin silencing at silent mating-type cassette	GO:0031060 regulation of histone methylation	GO:0000183 chromatin silencing at rDNA	GO:0016584 nucleosome positioning	GO:0030702 chromatin silencing at centromere	GO:0006351 transcription, DNA-dependent	GO:0016575 histone deacetylation	GO:0016581 NuRD complex	GO:0005721 centromeric heterochromatin	GO:0030874 nucleolar chromatin	GO:0031933 telomeric heterochromatin	GO:0000775 chromosome, centromeric region	GO:0000781 chromosome, telomeric region	GO:0000790 nuclear chromatin	GO:0031934 mating-type region heterochromatin	GO:0005694 chromosome	GO:0033553 rDNA heterochromatin
scf184665.g13	GO:0003824 catalytic activity	GO:0005488 binding	GO:0016491 oxidoreductase activity	GO:0008152 metabolic process	GO:0055114 oxidation-reduction process
scf184665.g14	GO:0016491 oxidoreductase activity
scf184665.g15	GO:0003824 catalytic activity	GO:0005488 binding	GO:0016491 oxidoreductase activity	GO:0008152 metabolic process	GO:0055114 oxidation-reduction process
scf184665.g16	GO:0016853 isomerase activity	GO:0003755 peptidyl-prolyl cis-trans isomerase activity	GO:0006457 protein folding
scf184665.g18	GO:0016787 hydrolase activity
scf184665.g19	GO:0016021 integral to membrane	GO:0016020 membrane
scf184665.g2	GO:0046933 hydrogen ion transporting ATP synthase activity, rotational mechanism	GO:0016787 hydrolase activity	GO:0015986 ATP synthesis coupled proton transport	GO:0005886 plasma membrane	GO:0045261 proton-transporting ATP synthase complex, catalytic core F(1)
scf184665.g22	GO:0003677 DNA binding	GO:0003700 sequence-specific DNA binding transcription factor activity	GO:0008270 zinc ion binding	GO:0006351 transcription, DNA-dependent	GO:0006355 regulation of transcription, DNA-dependent	GO:0005634 nucleus
scf184665.g23	GO:0003824 catalytic activity	GO:0004553 hydrolase activity, hydrolyzing O-glycosyl compounds	GO:0016798 hydrolase activity, acting on glycosyl bonds	GO:0030246 carbohydrate binding	GO:0016787 hydrolase activity	GO:0004568 chitinase activity	GO:0043169 cation binding	GO:0008152 metabolic process	GO:0005975 carbohydrate metabolic process	GO:0006032 chitin catabolic process	GO:0005576 extracellular region
scf184665.g3	GO:0004872 receptor activity
scf184665.g5	GO:0016740 transferase activity	GO:0016779 nucleotidyltransferase activity	GO:0008152 metabolic process
scf184665.g7	GO:0003677 DNA binding
scf184666.g2	GO:0003676 nucleic acid binding	GO:0008270 zinc ion binding
scf184667.g1	GO:0008236 serine-type peptidase activity	GO:0006508 proteolysis
scf184667.g2	GO:0016829 lyase activity	GO:0045482 trichodiene synthase activity
scf184667.g3	GO:0003723 RNA binding	GO:0003676 nucleic acid binding	GO:0003964 RNA-directed DNA polymerase activity	GO:0004523 ribonuclease H activity	GO:0006278 RNA-dependent DNA replication
scf184668.g4	GO:0008270 zinc ion binding	GO:0046872 metal ion binding
scf184668.g5	GO:0008270 zinc ion binding	GO:0046872 metal ion binding
scf184668.g7	GO:0003824 catalytic activity	GO:0016763 transferase activity, transferring pentosyl groups	GO:0004731 purine-nucleoside phosphorylase activity	GO:0009116 nucleoside metabolic process	GO:0006139 nucleobase, nucleoside, nucleotide and nucleic acid metabolic process
scf184669.g1	GO:0003677 DNA binding	GO:0003682 chromatin binding	GO:0003723 RNA binding	GO:0003676 nucleic acid binding	GO:0003964 RNA-directed DNA polymerase activity	GO:0015074 DNA integration	GO:0006333 chromatin assembly or disassembly	GO:0006278 RNA-dependent DNA replication	GO:0000785 chromatin	GO:0005634 nucleus
scf184669.g2	GO:0003676 nucleic acid binding	GO:0008270 zinc ion binding
scf184669.g3	GO:0003676 nucleic acid binding	GO:0008270 zinc ion binding
scf184669.g4	GO:0003677 DNA binding	GO:0003676 nucleic acid binding	GO:0015074 DNA integration
scf184669.g5	GO:0003677 DNA binding	GO:0003676 nucleic acid binding	GO:0015074 DNA integration
scf184670.g1	GO:0003676 nucleic acid binding	GO:0008270 zinc ion binding
scf184671.g1	GO:0003676 nucleic acid binding	GO:0008270 zinc ion binding	GO:0046872 metal ion binding
scf184671.g2	GO:0003676 nucleic acid binding
scf184671.g3	GO:0008324 cation transmembrane transporter activity	GO:0055085 transmembrane transport	GO:0006812 cation transport	GO:0016020 membrane
scf184671.g5	GO:0003941 L-serine ammonia-lyase activity	GO:0051539 4 iron, 4 sulfur cluster binding	GO:0006094 gluconeogenesis
scf184671.g6	GO:0016740 transferase activity
scf184671.g7	GO:0035091 phosphatidylinositol binding	GO:0005096 GTPase activator activity	GO:0043547 positive regulation of GTPase activity	GO:0007165 signal transduction	GO:0007154 cell communication	GO:0005622 intracellular
scf184671.g8	GO:0042802 identical protein binding	GO:0051082 unfolded protein binding	GO:0005515 protein binding	GO:0015031 protein transport	GO:0006810 transport	GO:0055085 transmembrane transport	GO:0006457 protein folding	GO:0006888 ER to Golgi vesicle-mediated transport	GO:0016021 integral to membrane	GO:0016020 membrane	GO:0005789 endoplasmic reticulum membrane	GO:0030176 integral to endoplasmic reticulum membrane	GO:0005783 endoplasmic reticulum	GO:0043332 mating projection tip
scf184672.g1	GO:0003677 DNA binding	GO:0003682 chromatin binding	GO:0003723 RNA binding	GO:0003676 nucleic acid binding	GO:0003964 RNA-directed DNA polymerase activity	GO:0015074 DNA integration	GO:0006333 chromatin assembly or disassembly	GO:0006278 RNA-dependent DNA replication	GO:0000785 chromatin	GO:0005634 nucleus
scf184672.g11	GO:0005524 ATP binding	GO:0003774 motor activity	GO:0000166 nucleotide binding	GO:0003777 microtubule motor activity	GO:0007018 microtubule-based movement	GO:0005874 microtubule
scf184672.g14	GO:0016702 oxidoreductase activity, acting on single donors with incorporation of molecular oxygen, incorporation of two atoms of oxygen	GO:0016491 oxidoreductase activity	GO:0055114 oxidation-reduction process
scf184672.g15	GO:0055085 transmembrane transport
scf184672.g16	GO:0016021 integral to membrane
scf184672.g19	GO:0000166 nucleotide binding
scf184672.g2	GO:0006950 response to stress	GO:0016021 integral to membrane
scf184672.g3	GO:0016787 hydrolase activity
scf184672.g4	GO:0005524 ATP binding	GO:0017111 nucleoside-triphosphatase activity	GO:0000166 nucleotide binding
scf184672.g5	GO:0004497 monooxygenase activity	GO:0005506 iron ion binding	GO:0009055 electron carrier activity	GO:0020037 heme binding	GO:0046872 metal ion binding
scf184672.g7	GO:0055085 transmembrane transport
scf184672.g8	GO:0004842 ubiquitin-protein ligase activity	GO:0016567 protein ubiquitination	GO:0000151 ubiquitin ligase complex
scf184672.g9	GO:0005488 binding	GO:0016787 hydrolase activity
scf184673.g1	GO:0015520 tetracycline:hydrogen antiporter activity	GO:0015904 tetracycline transport	GO:0055085 transmembrane transport	GO:0046677 response to antibiotic	GO:0016021 integral to membrane
scf184674.g1	GO:0003677 DNA binding	GO:0003682 chromatin binding	GO:0003723 RNA binding	GO:0003676 nucleic acid binding	GO:0003964 RNA-directed DNA polymerase activity	GO:0015074 DNA integration	GO:0006333 chromatin assembly or disassembly	GO:0006278 RNA-dependent DNA replication	GO:0000785 chromatin	GO:0005634 nucleus
scf184674.g10	GO:0003677 DNA binding	GO:0005524 ATP binding	GO:0004386 helicase activity	GO:0003676 nucleic acid binding
scf184674.g11	GO:0015171 amino acid transmembrane transporter activity	GO:0006810 transport	GO:0006865 amino acid transport	GO:0055085 transmembrane transport	GO:0003333 amino acid transmembrane transport	GO:0016021 integral to membrane	GO:0016020 membrane
scf184674.g12	GO:0005097 Rab GTPase activator activity	GO:0032851 positive regulation of Rab GTPase activity	GO:0032313 regulation of Rab GTPase activity	GO:0005622 intracellular
scf184674.g13	GO:0003677 DNA binding	GO:0003676 nucleic acid binding	GO:0008270 zinc ion binding	GO:0015074 DNA integration
scf184674.g2	GO:0003677 DNA binding	GO:0003676 nucleic acid binding	GO:0008270 zinc ion binding	GO:0015074 DNA integration
scf184674.g5	GO:0050660 flavin adenine dinucleotide binding	GO:0016614 oxidoreductase activity, acting on CH-OH group of donors
scf184674.g9	GO:0003676 nucleic acid binding
scf184675.g1	GO:0003677 DNA binding	GO:0003682 chromatin binding	GO:0003723 RNA binding	GO:0003676 nucleic acid binding	GO:0003964 RNA-directed DNA polymerase activity	GO:0015074 DNA integration	GO:0006333 chromatin assembly or disassembly	GO:0006278 RNA-dependent DNA replication	GO:0000785 chromatin	GO:0005634 nucleus
scf184675.g4	GO:0003677 DNA binding	GO:0003682 chromatin binding	GO:0003723 RNA binding	GO:0003676 nucleic acid binding	GO:0003964 RNA-directed DNA polymerase activity	GO:0008270 zinc ion binding	GO:0015074 DNA integration	GO:0006333 chromatin assembly or disassembly	GO:0006278 RNA-dependent DNA replication	GO:0000785 chromatin	GO:0005634 nucleus
scf184675.g5	GO:0004190 aspartic-type endopeptidase activity	GO:0003676 nucleic acid binding	GO:0008270 zinc ion binding	GO:0006508 proteolysis
scf184675.g7	GO:0003824 catalytic activity	GO:0005524 ATP binding	GO:0015662 ATPase activity, coupled to transmembrane movement of ions, phosphorylative mechanism	GO:0000166 nucleotide binding	GO:0016787 hydrolase activity	GO:0016820 hydrolase activity, acting on acid anhydrides, catalyzing transmembrane movement of substances	GO:0008152 metabolic process	GO:0006754 ATP biosynthetic process	GO:0006810 transport	GO:0006811 ion transport	GO:0006812 cation transport	GO:0016021 integral to membrane	GO:0016020 membrane
scf184675.g8	GO:0004812 aminoacyl-tRNA ligase activity	GO:0005524 ATP binding	GO:0004815 aspartate-tRNA ligase activity	GO:0000166 nucleotide binding	GO:0016874 ligase activity	GO:0006418 tRNA aminoacylation for protein translation	GO:0006422 aspartyl-tRNA aminoacylation	GO:0006412 translation	GO:0005737 cytoplasm
scf184675.g9	GO:0003676 nucleic acid binding	GO:0008270 zinc ion binding
scf184676.g1	GO:0003677 DNA binding	GO:0003682 chromatin binding	GO:0003723 RNA binding	GO:0003676 nucleic acid binding	GO:0003964 RNA-directed DNA polymerase activity	GO:0015074 DNA integration	GO:0006333 chromatin assembly or disassembly	GO:0006278 RNA-dependent DNA replication	GO:0000785 chromatin	GO:0005634 nucleus
scf184677.g2	GO:0004497 monooxygenase activity	GO:0016491 oxidoreductase activity	GO:0008152 metabolic process	GO:0055114 oxidation-reduction process
scf184677.g4	GO:0016811 hydrolase activity, acting on carbon-nitrogen (but not peptide) bonds, in linear amides	GO:0008152 metabolic process
scf184677.g7	GO:0016810 hydrolase activity, acting on carbon-nitrogen (but not peptide) bonds	GO:0016787 hydrolase activity
scf184677.g8	GO:0008270 zinc ion binding	GO:0046872 metal ion binding
scf184678.g2	GO:0004713 protein tyrosine kinase activity	GO:0006468 protein phosphorylation
scf184679.g10	GO:0003824 catalytic activity	GO:0005488 binding	GO:0004112 cyclic-nucleotide phosphodiesterase activity	GO:0008152 metabolic process	GO:0016070 RNA metabolic process	GO:0005622 intracellular
scf184679.g11	GO:0016021 integral to membrane	GO:0016020 membrane
scf184679.g7	GO:0003723 RNA binding
scf184679.g9	GO:0003824 catalytic activity	GO:0004112 cyclic-nucleotide phosphodiesterase activity	GO:0016070 RNA metabolic process	GO:0005622 intracellular
scf184681.g2	GO:0030145 manganese ion binding	GO:0016462 pyrophosphatase activity	GO:0016787 hydrolase activity	GO:0005737 cytoplasm
scf184683.g1	GO:0003676 nucleic acid binding	GO:0008270 zinc ion binding
scf184684.g2	GO:0055085 transmembrane transport
scf184685.g2	GO:0016788 hydrolase activity, acting on ester bonds
scf184685.g4	GO:0003824 catalytic activity	GO:0009116 nucleoside metabolic process
scf184686.g1	GO:0003824 catalytic activity	GO:0005488 binding	GO:0016491 oxidoreductase activity	GO:0008152 metabolic process	GO:0055114 oxidation-reduction process
scf184686.g2	GO:0008270 zinc ion binding	GO:0005622 intracellular
scf184686.g3	GO:0005524 ATP binding	GO:0004550 nucleoside diphosphate kinase activity	GO:0016301 kinase activity	GO:0016740 transferase activity	GO:0000166 nucleotide binding	GO:0006165 nucleoside diphosphate phosphorylation	GO:0006228 UTP biosynthetic process	GO:0016310 phosphorylation	GO:0006183 GTP biosynthetic process	GO:0006241 CTP biosynthetic process	GO:0005737 cytoplasm
scf184686.g5	GO:0003824 catalytic activity	GO:0004802 transketolase activity	GO:0008152 metabolic process
scf184687.g10	GO:0003824 catalytic activity	GO:0008152 metabolic process
scf184687.g12	GO:0003723 RNA binding	GO:0000166 nucleotide binding	GO:0003676 nucleic acid binding	GO:0008270 zinc ion binding
scf184687.g13	GO:0003676 nucleic acid binding	GO:0008270 zinc ion binding	GO:0046872 metal ion binding
scf184687.g4	GO:0033554 cellular response to stress	GO:0005737 cytoplasm	GO:0043234 protein complex	GO:0005829 cytosol	GO:0005634 nucleus
scf184687.g9	GO:0004128 cytochrome-b5 reductase activity	GO:0016491 oxidoreductase activity	GO:0020037 heme binding	GO:0046872 metal ion binding	GO:0055114 oxidation-reduction process
scf184688.g3	GO:0003824 catalytic activity	GO:0004553 hydrolase activity, hydrolyzing O-glycosyl compounds	GO:0016798 hydrolase activity, acting on glycosyl bonds	GO:0016787 hydrolase activity	GO:0043169 cation binding	GO:0008152 metabolic process	GO:0005975 carbohydrate metabolic process
scf184688.g4	GO:0003824 catalytic activity	GO:0004553 hydrolase activity, hydrolyzing O-glycosyl compounds	GO:0016798 hydrolase activity, acting on glycosyl bonds	GO:0016787 hydrolase activity	GO:0043169 cation binding	GO:0008152 metabolic process	GO:0005975 carbohydrate metabolic process
scf184689.g1	GO:0046983 protein dimerization activity	GO:0003676 nucleic acid binding
scf184689.g4	GO:0003676 nucleic acid binding	GO:0008270 zinc ion binding
scf184690.g1	GO:0003723 RNA binding	GO:0003964 RNA-directed DNA polymerase activity	GO:0006278 RNA-dependent DNA replication
scf184690.g2	GO:0005524 ATP binding	GO:0008026 ATP-dependent helicase activity	GO:0003676 nucleic acid binding
scf184690.g3	GO:0003676 nucleic acid binding	GO:0008270 zinc ion binding	GO:0046872 metal ion binding
scf184691.g1	GO:0016740 transferase activity	GO:0004048 anthranilate phosphoribosyltransferase activity	GO:0016757 transferase activity, transferring glycosyl groups	GO:0008152 metabolic process	GO:0000162 tryptophan biosynthetic process
scf184692.g1	GO:0003723 RNA binding	GO:0003676 nucleic acid binding	GO:0003964 RNA-directed DNA polymerase activity	GO:0004523 ribonuclease H activity	GO:0006278 RNA-dependent DNA replication
scf184692.g2	GO:0055085 transmembrane transport
scf184692.g3	GO:0016787 hydrolase activity	GO:0008152 metabolic process
scf184692.g4	GO:0003824 catalytic activity	GO:0005488 binding	GO:0050662 coenzyme binding	GO:0044237 cellular metabolic process	GO:0008152 metabolic process
scf184692.g5	GO:0003824 catalytic activity	GO:0005488 binding	GO:0008446 GDP-mannose 4,6-dehydratase activity	GO:0050662 coenzyme binding	GO:0044237 cellular metabolic process	GO:0008152 metabolic process	GO:0019673 GDP-mannose metabolic process	GO:0005622 intracellular
scf184692.g6	GO:0055085 transmembrane transport
scf184693.g10	GO:0003824 catalytic activity	GO:0005524 ATP binding	GO:0004075 biotin carboxylase activity	GO:0016874 ligase activity	GO:0008152 metabolic process
scf184693.g11	GO:0006950 response to stress	GO:0030968 endoplasmic reticulum unfolded protein response	GO:0030433 ER-associated protein catabolic process	GO:0000839 Hrd1p ubiquitin ligase ERAD-L complex	GO:0016021 integral to membrane	GO:0016020 membrane	GO:0000837 Doa10p ubiquitin ligase complex	GO:0005789 endoplasmic reticulum membrane	GO:0005783 endoplasmic reticulum
scf184693.g12	GO:0016740 transferase activity	GO:0004588 orotate phosphoribosyltransferase activity	GO:0016757 transferase activity, transferring glycosyl groups	GO:0005515 protein binding	GO:0009116 nucleoside metabolic process	GO:0006221 pyrimidine nucleotide biosynthetic process	GO:0046132 pyrimidine ribonucleoside biosynthetic process	GO:0006207 'de novo' pyrimidine base biosynthetic process	GO:0005737 cytoplasm	GO:0005634 nucleus
scf184693.g4	GO:0051301 cell division	GO:0007049 cell cycle	GO:0005634 nucleus
scf184693.g6	GO:0005783 endoplasmic reticulum
scf184693.g8	GO:0015205 nucleobase transmembrane transporter activity	GO:0015931 nucleobase, nucleoside, nucleotide and nucleic acid transport	GO:0015851 nucleobase transport	GO:0055085 transmembrane transport	GO:0016020 membrane
scf184693.g9	GO:0016874 ligase activity
scf184694.g1	GO:0046983 protein dimerization activity	GO:0003676 nucleic acid binding
scf184694.g3	GO:0003824 catalytic activity	GO:0004301 epoxide hydrolase activity	GO:0033961 cis-stilbene-oxide hydrolase activity	GO:0008152 metabolic process	GO:0009636 response to toxin	GO:0016020 membrane
scf184695.g1	GO:0004601 peroxidase activity	GO:0020037 heme binding	GO:0006979 response to oxidative stress	GO:0055114 oxidation-reduction process
scf184696.g10	GO:0004342 glucosamine-6-phosphate deaminase activity	GO:0005975 carbohydrate metabolic process	GO:0006044 N-acetylglucosamine metabolic process
scf184696.g11	GO:0004672 protein kinase activity	GO:0005524 ATP binding	GO:0004674 protein serine/threonine kinase activity	GO:0000166 nucleotide binding	GO:0006468 protein phosphorylation
scf184696.g13	GO:0003824 catalytic activity	GO:0030246 carbohydrate binding	GO:0016052 carbohydrate catabolic process	GO:0016021 integral to membrane
scf184696.g14	GO:0016787 hydrolase activity	GO:0008152 metabolic process	GO:0006629 lipid metabolic process
scf184696.g17	GO:0016740 transferase activity	GO:0008415 acyltransferase activity	GO:0008152 metabolic process
scf184696.g18	GO:0003824 catalytic activity	GO:0016849 phosphorus-oxygen lyase activity	GO:0007165 signal transduction	GO:0009190 cyclic nucleotide biosynthetic process	GO:0035556 intracellular signal transduction
scf184696.g19	GO:0003824 catalytic activity	GO:0016849 phosphorus-oxygen lyase activity	GO:0007165 signal transduction	GO:0009190 cyclic nucleotide biosynthetic process	GO:0035556 intracellular signal transduction
scf184696.g3	GO:0003676 nucleic acid binding	GO:0005622 intracellular
scf184696.g6	GO:0003824 catalytic activity	GO:0043169 cation binding	GO:0005975 carbohydrate metabolic process
scf184696.g7	GO:0015171 amino acid transmembrane transporter activity	GO:0006810 transport	GO:0006865 amino acid transport	GO:0055085 transmembrane transport	GO:0003333 amino acid transmembrane transport	GO:0016021 integral to membrane	GO:0016020 membrane
scf184696.g8	GO:0008898 homocysteine S-methyltransferase activity
scf184696.g9	GO:0003735 structural constituent of ribosome	GO:0006412 translation	GO:0005737 cytoplasm	GO:0005622 intracellular	GO:0005840 ribosome	GO:0030529 ribonucleoprotein complex	GO:0015935 small ribosomal subunit
scf184697.g10	GO:0003677 DNA binding	GO:0008270 zinc ion binding	GO:0005634 nucleus
scf184697.g15	GO:0006810 transport	GO:0016021 integral to membrane	GO:0016020 membrane
scf184697.g16	GO:0003711 transcription elongation regulator activity	GO:0003677 DNA binding	GO:0003702 RNA polymerase II transcription factor activity	GO:0030528 transcription regulator activity	GO:0003676 nucleic acid binding	GO:0003746 translation elongation factor activity	GO:0008270 zinc ion binding	GO:0006354 transcription elongation, DNA-dependent	GO:0032784 regulation of transcription elongation, DNA-dependent	GO:0006414 translational elongation	GO:0006355 regulation of transcription, DNA-dependent	GO:0006357 regulation of transcription from RNA polymerase II promoter	GO:0005634 nucleus
scf184697.g17	GO:0008380 RNA splicing	GO:0006397 mRNA processing	GO:0007049 cell cycle	GO:0005737 cytoplasm	GO:0005681 spliceosomal complex	GO:0005634 nucleus
scf184697.g25	GO:0003824 catalytic activity	GO:0005488 binding	GO:0016491 oxidoreductase activity	GO:0008152 metabolic process	GO:0055114 oxidation-reduction process
scf184697.g26	GO:0055085 transmembrane transport
scf184697.g3	GO:0016853 isomerase activity	GO:0045454 cell redox homeostasis
scf184697.g4	GO:0051537 2 iron, 2 sulfur cluster binding	GO:0046914 transition metal ion binding	GO:0051536 iron-sulfur cluster binding	GO:0016491 oxidoreductase activity	GO:0046872 metal ion binding	GO:0055114 oxidation-reduction process
scf184697.g5	GO:0006914 autophagy	GO:0015031 protein transport	GO:0006810 transport	GO:0032974 amino acid export from vacuole	GO:0016021 integral to membrane	GO:0016020 membrane	GO:0071627 integral to fungal-type vacuolar membrane	GO:0005773 vacuole	GO:0005774 vacuolar membrane
scf184697.g7	GO:0004672 protein kinase activity	GO:0005524 ATP binding	GO:0004674 protein serine/threonine kinase activity	GO:0016301 kinase activity	GO:0000166 nucleotide binding	GO:0016310 phosphorylation	GO:0006468 protein phosphorylation
scf184697.g8	GO:0004672 protein kinase activity	GO:0005524 ATP binding	GO:0004674 protein serine/threonine kinase activity	GO:0016301 kinase activity	GO:0000166 nucleotide binding	GO:0016310 phosphorylation	GO:0006468 protein phosphorylation
scf184698.g2	GO:0003677 DNA binding	GO:0003682 chromatin binding	GO:0003723 RNA binding	GO:0003676 nucleic acid binding	GO:0003964 RNA-directed DNA polymerase activity	GO:0015074 DNA integration	GO:0006333 chromatin assembly or disassembly	GO:0006278 RNA-dependent DNA replication	GO:0000785 chromatin	GO:0005634 nucleus
scf184698.g3	GO:0003723 RNA binding	GO:0003964 RNA-directed DNA polymerase activity	GO:0006278 RNA-dependent DNA replication
scf184699.g2	GO:0008237 metallopeptidase activity	GO:0016787 hydrolase activity	GO:0005515 protein binding	GO:0008152 metabolic process	GO:0006508 proteolysis
scf184700.g1	GO:0003677 DNA binding	GO:0003676 nucleic acid binding	GO:0008270 zinc ion binding	GO:0015074 DNA integration
scf184701.g1	GO:0055085 transmembrane transport
scf184701.g2	GO:0004672 protein kinase activity	GO:0003824 catalytic activity	GO:0005524 ATP binding	GO:0010181 FMN binding	GO:0016491 oxidoreductase activity	GO:0004713 protein tyrosine kinase activity	GO:0008152 metabolic process	GO:0006468 protein phosphorylation
scf184701.g3	GO:0004713 protein tyrosine kinase activity	GO:0006468 protein phosphorylation
scf184701.g6	GO:0055085 transmembrane transport
scf184701.g9	GO:0055085 transmembrane transport
scf184702.g2	GO:0005488 binding
scf184702.g3	GO:0005488 binding
scf184702.g6	GO:0005488 binding
scf184703.g3	GO:0005737 cytoplasm	GO:0016021 integral to membrane	GO:0016020 membrane	GO:0000139 Golgi membrane	GO:0005794 Golgi apparatus
scf184703.g4	GO:0003676 nucleic acid binding
scf184704.g5	GO:0003980 UDP-glucose:glycoprotein glucosyltransferase activity	GO:0016740 transferase activity	GO:0016757 transferase activity, transferring glycosyl groups	GO:0006486 protein glycosylation
scf184704.g6	GO:0004672 protein kinase activity	GO:0005524 ATP binding	GO:0004674 protein serine/threonine kinase activity	GO:0000166 nucleotide binding	GO:0006468 protein phosphorylation
scf184705.g11	GO:0031072 heat shock protein binding	GO:0003676 nucleic acid binding	GO:0051082 unfolded protein binding	GO:0008270 zinc ion binding	GO:0046872 metal ion binding	GO:0006457 protein folding	GO:0005622 intracellular
scf184705.g12	GO:0003677 DNA binding	GO:0003676 nucleic acid binding	GO:0008270 zinc ion binding	GO:0015074 DNA integration
scf184705.g3	GO:0003924 GTPase activity	GO:0000166 nucleotide binding	GO:0005525 GTP binding	GO:0006184 GTP catabolic process	GO:0007264 small GTPase mediated signal transduction	GO:0007165 signal transduction	GO:0005622 intracellular	GO:0016020 membrane
scf184705.g4	GO:0005524 ATP binding	GO:0004386 helicase activity	GO:0008026 ATP-dependent helicase activity	GO:0000166 nucleotide binding	GO:0003676 nucleic acid binding	GO:0016787 hydrolase activity
scf184705.g6	GO:0035265 organ growth	GO:0043241 protein complex disassembly	GO:0005625 soluble fraction
scf184705.g8	GO:0008270 zinc ion binding	GO:0046872 metal ion binding
scf184707.g1	GO:0015450 P-P-bond-hydrolysis-driven protein transmembrane transporter activity	GO:0015031 protein transport	GO:0016020 membrane
scf184707.g10	GO:0047570 3-oxoadipate enol-lactonase activity	GO:0016787 hydrolase activity
scf184707.g3	GO:0015450 P-P-bond-hydrolysis-driven protein transmembrane transporter activity	GO:0015031 protein transport	GO:0016020 membrane
scf184707.g6	GO:0004497 monooxygenase activity	GO:0005506 iron ion binding	GO:0009055 electron carrier activity	GO:0016491 oxidoreductase activity	GO:0020037 heme binding	GO:0046872 metal ion binding	GO:0055114 oxidation-reduction process
scf184707.g9	GO:0047570 3-oxoadipate enol-lactonase activity	GO:0016787 hydrolase activity
scf184708.g1	GO:0003723 RNA binding	GO:0003676 nucleic acid binding	GO:0003964 RNA-directed DNA polymerase activity	GO:0004523 ribonuclease H activity	GO:0006278 RNA-dependent DNA replication
scf184708.g5	GO:0005524 ATP binding	GO:0017111 nucleoside-triphosphatase activity	GO:0000166 nucleotide binding	GO:0016887 ATPase activity	GO:0006200 ATP catabolic process
scf184708.g7	GO:0008233 peptidase activity	GO:0006508 proteolysis
scf184709.g3	GO:0016301 kinase activity	GO:0003951 NAD+ kinase activity	GO:0046872 metal ion binding	GO:0008152 metabolic process	GO:0016310 phosphorylation	GO:0005737 cytoplasm
scf184709.g4	GO:0016788 hydrolase activity, acting on ester bonds	GO:0004518 nuclease activity	GO:0006281 DNA repair
scf184709.g5	GO:0033205 cell cycle cytokinesis	GO:0051301 cell division	GO:0000920 cytokinetic cell separation	GO:0031106 septin ring organization	GO:0007067 mitosis	GO:0031107 septin ring disassembly	GO:0007049 cell cycle	GO:0031097 medial cortex	GO:0005737 cytoplasm	GO:0005856 cytoskeleton	GO:0032153 cell division site	GO:0005829 cytosol	GO:0005940 septin ring	GO:0005938 cell cortex
scf184709.g7	GO:0005488 binding
scf184710.g1	GO:0000166 nucleotide binding
scf184710.g4	GO:0003677 DNA binding	GO:0005524 ATP binding	GO:0006306 DNA methylation
scf184711.g1	GO:0015450 P-P-bond-hydrolysis-driven protein transmembrane transporter activity	GO:0015031 protein transport	GO:0016020 membrane
scf184711.g2	GO:0008168 methyltransferase activity	GO:0001510 RNA methylation	GO:0009452 RNA capping
scf184712.g1	GO:0016491 oxidoreductase activity	GO:0055114 oxidation-reduction process
scf184712.g10	GO:0003676 nucleic acid binding
scf184712.g2	GO:0016787 hydrolase activity
scf184712.g3	GO:0004091 carboxylesterase activity
scf184712.g5	GO:0003676 nucleic acid binding	GO:0004527 exonuclease activity	GO:0005622 intracellular
scf184712.g6	GO:0004556 alpha-amylase activity	GO:0003824 catalytic activity	GO:0005509 calcium ion binding	GO:0043169 cation binding	GO:0046872 metal ion binding	GO:0005975 carbohydrate metabolic process	GO:0016052 carbohydrate catabolic process
scf184712.g8	GO:0003824 catalytic activity	GO:0009116 nucleoside metabolic process
scf184712.g9	GO:0003824 catalytic activity	GO:0009116 nucleoside metabolic process
scf184713.g2	GO:0003677 DNA binding	GO:0004518 nuclease activity	GO:0005515 protein binding	GO:0006259 DNA metabolic process
scf184714.g10	GO:0005488 binding	GO:0003676 nucleic acid binding	GO:0008270 zinc ion binding
scf184714.g12	GO:0003676 nucleic acid binding
scf184714.g13	GO:0003676 nucleic acid binding
scf184714.g2	GO:0005515 protein binding	GO:0006810 transport	GO:0016192 vesicle-mediated transport	GO:0006888 ER to Golgi vesicle-mediated transport	GO:0005796 Golgi lumen	GO:0005794 Golgi apparatus
scf184714.g5	GO:0004713 protein tyrosine kinase activity	GO:0006468 protein phosphorylation
scf184714.g7	GO:0005515 protein binding	GO:0051301 cell division	GO:0007067 mitosis	GO:0007094 mitotic cell cycle spindle assembly checkpoint	GO:0007049 cell cycle	GO:0000778 condensed nuclear chromosome kinetochore	GO:0005634 nucleus
scf184715.g1	GO:0004713 protein tyrosine kinase activity	GO:0006468 protein phosphorylation
scf184716.g3	GO:0003676 nucleic acid binding	GO:0008270 zinc ion binding
scf184717.g3	GO:0042802 identical protein binding	GO:0005509 calcium ion binding	GO:0005515 protein binding	GO:0008270 zinc ion binding	GO:0007121 bipolar cellular bud site selection	GO:0007120 axial cellular bud site selection	GO:0005737 cytoplasm	GO:0030427 site of polarized growth	GO:0005934 cellular bud tip	GO:0005634 nucleus	GO:0005935 cellular bud neck
scf184718.g1	GO:0003677 DNA binding	GO:0003682 chromatin binding	GO:0003676 nucleic acid binding	GO:0015074 DNA integration	GO:0006333 chromatin assembly or disassembly	GO:0000785 chromatin	GO:0005634 nucleus
scf184718.g3	GO:0016787 hydrolase activity
scf184718.g5	GO:0005509 calcium ion binding	GO:0004609 phosphatidylserine decarboxylase activity	GO:0008654 phospholipid biosynthetic process
scf184719.g2	GO:0008234 cysteine-type peptidase activity	GO:0006508 proteolysis
scf184719.g3	GO:0008234 cysteine-type peptidase activity	GO:0006508 proteolysis
scf184720.g1	GO:0005488 binding	GO:0006810 transport	GO:0055085 transmembrane transport	GO:0005743 mitochondrial inner membrane	GO:0016021 integral to membrane	GO:0016020 membrane
scf184720.g4	GO:0006810 transport	GO:0016021 integral to membrane	GO:0016020 membrane
scf184721.g1	GO:0004003 ATP-dependent DNA helicase activity	GO:0003677 DNA binding	GO:0005524 ATP binding	GO:0006260 DNA replication
scf184721.g3	GO:0005488 binding	GO:0003723 RNA binding
scf184722.g1	GO:0003723 RNA binding	GO:0003676 nucleic acid binding	GO:0003964 RNA-directed DNA polymerase activity	GO:0004523 ribonuclease H activity	GO:0006278 RNA-dependent DNA replication
scf184722.g10	GO:0055085 transmembrane transport
scf184722.g2	GO:0003723 RNA binding	GO:0003676 nucleic acid binding	GO:0003964 RNA-directed DNA polymerase activity	GO:0004523 ribonuclease H activity	GO:0006278 RNA-dependent DNA replication
scf184722.g4	GO:0015520 tetracycline:hydrogen antiporter activity	GO:0015904 tetracycline transport	GO:0055085 transmembrane transport	GO:0046677 response to antibiotic	GO:0016021 integral to membrane
scf184722.g9	GO:0004497 monooxygenase activity	GO:0005506 iron ion binding	GO:0009055 electron carrier activity	GO:0020037 heme binding
scf184723.g10	GO:0003677 DNA binding	GO:0004803 transposase activity	GO:0015074 DNA integration	GO:0006313 transposition, DNA-mediated
scf184723.g4	GO:0003677 DNA binding	GO:0003676 nucleic acid binding	GO:0015074 DNA integration
scf184723.g5	GO:0003677 DNA binding	GO:0003676 nucleic acid binding	GO:0015074 DNA integration
scf184723.g7	GO:0003676 nucleic acid binding	GO:0008270 zinc ion binding
scf184723.g8	GO:0003676 nucleic acid binding	GO:0008270 zinc ion binding
scf184724.g1	GO:0003723 RNA binding	GO:0003676 nucleic acid binding	GO:0003964 RNA-directed DNA polymerase activity	GO:0004523 ribonuclease H activity	GO:0006278 RNA-dependent DNA replication
scf184724.g2	GO:0003723 RNA binding	GO:0003676 nucleic acid binding	GO:0003964 RNA-directed DNA polymerase activity	GO:0004523 ribonuclease H activity	GO:0006278 RNA-dependent DNA replication
scf184724.g3	GO:0003824 catalytic activity	GO:0005488 binding	GO:0016491 oxidoreductase activity	GO:0008152 metabolic process	GO:0055114 oxidation-reduction process
scf184724.g6	GO:0016021 integral to membrane	GO:0016020 membrane
scf184724.g7	GO:0003824 catalytic activity	GO:0005488 binding	GO:0016491 oxidoreductase activity	GO:0008152 metabolic process	GO:0055114 oxidation-reduction process
scf184724.g9	GO:0016740 transferase activity	GO:0008152 metabolic process
scf184725.g2	GO:0055085 transmembrane transport
scf184725.g4	GO:0004623 phospholipase A2 activity	GO:0004620 phospholipase activity	GO:0016787 hydrolase activity	GO:0008152 metabolic process	GO:0009395 phospholipid catabolic process
scf184725.g5	GO:0003723 RNA binding	GO:0019843 rRNA binding	GO:0005622 intracellular
scf184726.g2	GO:0008650 rRNA (uridine-2'-O-)-methyltransferase activity	GO:0003676 nucleic acid binding	GO:0008168 methyltransferase activity	GO:0006364 rRNA processing	GO:0032259 methylation	GO:0031167 rRNA methylation	GO:0005737 cytoplasm	GO:0005634 nucleus
scf184726.g4	GO:0005215 transporter activity	GO:0006810 transport	GO:0055085 transmembrane transport	GO:0016021 integral to membrane
scf184727.g1	GO:0003676 nucleic acid binding
scf184727.g4	GO:0004497 monooxygenase activity	GO:0005506 iron ion binding	GO:0009055 electron carrier activity	GO:0020037 heme binding	GO:0046872 metal ion binding
scf184727.g5	GO:0003824 catalytic activity	GO:0004553 hydrolase activity, hydrolyzing O-glycosyl compounds	GO:0043169 cation binding	GO:0030248 cellulose binding	GO:0005975 carbohydrate metabolic process	GO:0005576 extracellular region
scf184727.g7	GO:0005622 intracellular
scf184728.g1	GO:0003677 DNA binding	GO:0003682 chromatin binding	GO:0003723 RNA binding	GO:0003676 nucleic acid binding	GO:0003964 RNA-directed DNA polymerase activity	GO:0015074 DNA integration	GO:0006333 chromatin assembly or disassembly	GO:0006278 RNA-dependent DNA replication	GO:0000785 chromatin	GO:0005634 nucleus
scf184729.g1	GO:0016788 hydrolase activity, acting on ester bonds
scf184738.g1	GO:0004190 aspartic-type endopeptidase activity	GO:0006508 proteolysis
scf184739.g1	GO:0016740 transferase activity	GO:0008168 methyltransferase activity	GO:0008610 lipid biosynthetic process	GO:0032259 methylation
scf184739.g2	GO:0005515 protein binding	GO:0015031 protein transport	GO:0006810 transport	GO:0016192 vesicle-mediated transport	GO:0006888 ER to Golgi vesicle-mediated transport	GO:0030173 integral to Golgi membrane	GO:0030134 ER to Golgi transport vesicle	GO:0016021 integral to membrane	GO:0016020 membrane	GO:0005789 endoplasmic reticulum membrane	GO:0005783 endoplasmic reticulum	GO:0031410 cytoplasmic vesicle	GO:0000139 Golgi membrane	GO:0005794 Golgi apparatus
scf184740.g3	GO:0008308 voltage-gated anion channel activity	GO:0006810 transport	GO:0055085 transmembrane transport	GO:0044070 regulation of anion transport	GO:0006820 anion transport	GO:0005741 mitochondrial outer membrane	GO:0016021 integral to membrane	GO:0016020 membrane
scf184740.g7	GO:0003824 catalytic activity	GO:0008299 isoprenoid biosynthetic process	GO:0006520 cellular amino acid metabolic process
scf184741.g1	GO:0016787 hydrolase activity
scf184742.g1	GO:0008270 zinc ion binding	GO:0005622 intracellular
scf184742.g2	GO:0003676 nucleic acid binding	GO:0008270 zinc ion binding
scf184742.g4	GO:0003677 DNA binding	GO:0003682 chromatin binding	GO:0003723 RNA binding	GO:0003676 nucleic acid binding	GO:0003964 RNA-directed DNA polymerase activity	GO:0015074 DNA integration	GO:0006333 chromatin assembly or disassembly	GO:0006278 RNA-dependent DNA replication	GO:0000785 chromatin	GO:0005634 nucleus
scf184743.g1	GO:0008270 zinc ion binding	GO:0046872 metal ion binding
scf184743.g2	GO:0016455 RNA polymerase II transcription mediator activity	GO:0006357 regulation of transcription from RNA polymerase II promoter	GO:0016592 mediator complex
scf184743.g4	GO:0003735 structural constituent of ribosome	GO:0003723 RNA binding	GO:0006412 translation	GO:0005622 intracellular	GO:0005840 ribosome	GO:0030529 ribonucleoprotein complex	GO:0015935 small ribosomal subunit
scf184744.g1	GO:0003676 nucleic acid binding	GO:0008270 zinc ion binding
scf184745.g2	GO:0003676 nucleic acid binding	GO:0008270 zinc ion binding	GO:0046872 metal ion binding
scf184746.g11	GO:0003677 DNA binding	GO:0006334 nucleosome assembly	GO:0000786 nucleosome	GO:0005634 nucleus
scf184746.g13	GO:0050660 flavin adenine dinucleotide binding	GO:0016614 oxidoreductase activity, acting on CH-OH group of donors	GO:0006066 alcohol metabolic process
scf184746.g15	GO:0009055 electron carrier activity	GO:0030151 molybdenum ion binding	GO:0016491 oxidoreductase activity	GO:0020037 heme binding	GO:0046872 metal ion binding	GO:0055114 oxidation-reduction process
scf184746.g16	GO:0005488 binding
scf184746.g18	GO:0003824 catalytic activity	GO:0008152 metabolic process	GO:0016020 membrane
scf184746.g19	GO:0055085 transmembrane transport
scf184746.g21	GO:0005524 ATP binding	GO:0017111 nucleoside-triphosphatase activity	GO:0000166 nucleotide binding
scf184746.g22	GO:0005524 ATP binding	GO:0017111 nucleoside-triphosphatase activity	GO:0000166 nucleotide binding
scf184746.g28	GO:0008270 zinc ion binding	GO:0005622 intracellular
scf184746.g32	GO:0004553 hydrolase activity, hydrolyzing O-glycosyl compounds	GO:0005975 carbohydrate metabolic process
scf184746.g34	GO:0070403 NAD+ binding	GO:0016811 hydrolase activity, acting on carbon-nitrogen (but not peptide) bonds, in linear amides	GO:0008270 zinc ion binding	GO:0006476 protein deacetylation	GO:0006342 chromatin silencing
scf184746.g37	GO:0016740 transferase activity	GO:0008168 methyltransferase activity	GO:0032259 methylation
scf184746.g4	GO:0016787 hydrolase activity
scf184746.g8	GO:0008270 zinc ion binding	GO:0046872 metal ion binding
scf184746.g9	GO:0005198 structural molecule activity	GO:0005515 protein binding	GO:0015031 protein transport	GO:0006611 protein export from nucleus	GO:0006810 transport	GO:0006608 snRNP protein import into nucleus	GO:0051028 mRNA transport	GO:0055085 transmembrane transport	GO:0006409 tRNA export from nucleus	GO:0006607 NLS-bearing substrate import into nucleus	GO:0006408 snRNA export from nucleus	GO:0006609 mRNA-binding (hnRNP) protein import into nucleus	GO:0031965 nuclear membrane	GO:0031080 Nup107-160 complex	GO:0016020 membrane	GO:0005643 nuclear pore	GO:0005634 nucleus
scf184747.g1	GO:0003824 catalytic activity	GO:0004553 hydrolase activity, hydrolyzing O-glycosyl compounds	GO:0035091 phosphatidylinositol binding	GO:0016787 hydrolase activity	GO:0004568 chitinase activity	GO:0043169 cation binding	GO:0005975 carbohydrate metabolic process	GO:0006032 chitin catabolic process	GO:0007154 cell communication
scf184747.g11	GO:0016301 kinase activity	GO:0016310 phosphorylation
scf184747.g14	GO:0003824 catalytic activity	GO:0005488 binding	GO:0046983 protein dimerization activity	GO:0016620 oxidoreductase activity, acting on the aldehyde or oxo group of donors, NAD or NADP as acceptor	GO:0050661 NADP binding	GO:0016491 oxidoreductase activity	GO:0004073 aspartate-semialdehyde dehydrogenase activity	GO:0051287 NAD binding	GO:0008152 metabolic process	GO:0009086 methionine biosynthetic process	GO:0008652 cellular amino acid biosynthetic process	GO:0006520 cellular amino acid metabolic process	GO:0055114 oxidation-reduction process	GO:0009088 threonine biosynthetic process	GO:0005737 cytoplasm
scf184747.g15	GO:0000175 3'-5'-exoribonuclease activity	GO:0003723 RNA binding	GO:0006396 RNA processing
scf184747.g17	GO:0004553 hydrolase activity, hydrolyzing O-glycosyl compounds	GO:0016798 hydrolase activity, acting on glycosyl bonds	GO:0016787 hydrolase activity	GO:0030248 cellulose binding	GO:0008152 metabolic process	GO:0005975 carbohydrate metabolic process	GO:0000272 polysaccharide catabolic process	GO:0030245 cellulose catabolic process	GO:0005576 extracellular region
scf184747.g19	GO:0005524 ATP binding	GO:0005102 receptor binding	GO:0030674 protein binding, bridging	GO:0030168 platelet activation	GO:0007165 signal transduction	GO:0051258 protein polymerization	GO:0005577 fibrinogen complex	GO:0005694 chromosome
scf184747.g2	GO:0016787 hydrolase activity
scf184747.g21	GO:0004672 protein kinase activity	GO:0005524 ATP binding	GO:0004674 protein serine/threonine kinase activity	GO:0000166 nucleotide binding	GO:0006468 protein phosphorylation
scf184747.g23	GO:0016491 oxidoreductase activity	GO:0055114 oxidation-reduction process
scf184747.g24	GO:0000287 magnesium ion binding	GO:0016829 lyase activity
scf184747.g25	GO:0022891 substrate-specific transmembrane transporter activity	GO:0005215 transporter activity	GO:0006810 transport	GO:0055085 transmembrane transport	GO:0016021 integral to membrane	GO:0016020 membrane
scf184747.g26	GO:0004190 aspartic-type endopeptidase activity	GO:0016787 hydrolase activity	GO:0006508 proteolysis
scf184747.g27	GO:0004190 aspartic-type endopeptidase activity	GO:0006508 proteolysis
scf184747.g29	GO:0000166 nucleotide binding
scf184747.g3	GO:0003824 catalytic activity	GO:0030170 pyridoxal phosphate binding	GO:0008152 metabolic process	GO:0006520 cellular amino acid metabolic process
scf184747.g30	GO:0004497 monooxygenase activity	GO:0005506 iron ion binding	GO:0009055 electron carrier activity	GO:0020037 heme binding	GO:0046872 metal ion binding
scf184747.g32	GO:0008270 zinc ion binding	GO:0046872 metal ion binding
scf184747.g34	GO:0003677 DNA binding	GO:0008833 deoxyribonuclease IV (phage-T4-induced) activity	GO:0004519 endonuclease activity	GO:0008270 zinc ion binding	GO:0006281 DNA repair	GO:0005622 intracellular
scf184747.g38	GO:0003824 catalytic activity	GO:0016810 hydrolase activity, acting on carbon-nitrogen (but not peptide) bonds	GO:0005975 carbohydrate metabolic process
scf184747.g39	GO:0015171 amino acid transmembrane transporter activity	GO:0006810 transport	GO:0006865 amino acid transport	GO:0055085 transmembrane transport	GO:0003333 amino acid transmembrane transport	GO:0016021 integral to membrane	GO:0016020 membrane
scf184747.g4	GO:0003676 nucleic acid binding	GO:0008270 zinc ion binding
scf184747.g41	GO:0004601 peroxidase activity	GO:0020037 heme binding	GO:0006979 response to oxidative stress	GO:0055114 oxidation-reduction process
scf184747.g42	GO:0004601 peroxidase activity	GO:0020037 heme binding	GO:0006979 response to oxidative stress	GO:0055114 oxidation-reduction process
scf184747.g44	GO:0015171 amino acid transmembrane transporter activity	GO:0006810 transport	GO:0006865 amino acid transport	GO:0055085 transmembrane transport	GO:0003333 amino acid transmembrane transport	GO:0016021 integral to membrane	GO:0016020 membrane
scf184747.g45	GO:0003677 DNA binding	GO:0003700 sequence-specific DNA binding transcription factor activity	GO:0008270 zinc ion binding	GO:0046872 metal ion binding	GO:0006351 transcription, DNA-dependent	GO:0006355 regulation of transcription, DNA-dependent	GO:0005634 nucleus
scf184747.g47	GO:0003824 catalytic activity	GO:0016787 hydrolase activity	GO:0008152 metabolic process
scf184747.g48	GO:0004601 peroxidase activity	GO:0020037 heme binding	GO:0006979 response to oxidative stress	GO:0055114 oxidation-reduction process
scf184747.g5	GO:0016986 transcription initiation factor activity	GO:0006352 transcription initiation, DNA-dependent	GO:0005669 transcription factor TFIID complex
scf184747.g50	GO:0003677 DNA binding	GO:0003702 RNA polymerase II transcription factor activity	GO:0006366 transcription from RNA polymerase II promoter
scf184747.g51	GO:0004190 aspartic-type endopeptidase activity	GO:0006508 proteolysis
scf184747.g53	GO:0003779 actin binding	GO:0005515 protein binding	GO:0006521 regulation of cellular amino acid metabolic process	GO:0006417 regulation of translation	GO:0005737 cytoplasm	GO:0005634 nucleus
scf184747.g6	GO:0005524 ATP binding	GO:0017111 nucleoside-triphosphatase activity	GO:0000166 nucleotide binding	GO:0016887 ATPase activity	GO:0042626 ATPase activity, coupled to transmembrane movement of substances	GO:0006810 transport	GO:0055085 transmembrane transport	GO:0006200 ATP catabolic process	GO:0016021 integral to membrane
scf184747.g61	GO:0004407 histone deacetylase activity	GO:0016575 histone deacetylation
scf184747.g7	GO:0008233 peptidase activity	GO:0008235 metalloexopeptidase activity	GO:0016787 hydrolase activity	GO:0004177 aminopeptidase activity	GO:0046872 metal ion binding	GO:0006508 proteolysis	GO:0009987 cellular process
scf184747.g9	GO:0003735 structural constituent of ribosome	GO:0006412 translation	GO:0005840 ribosome	GO:0030529 ribonucleoprotein complex	GO:0009579 thylakoid	GO:0009507 chloroplast	GO:0009570 chloroplast stroma	GO:0009536 plastid
scf184748.g1	GO:0003723 RNA binding	GO:0003676 nucleic acid binding	GO:0003964 RNA-directed DNA polymerase activity	GO:0004523 ribonuclease H activity	GO:0006278 RNA-dependent DNA replication
scf184748.g10	GO:0003824 catalytic activity	GO:0016831 carboxy-lyase activity	GO:0030170 pyridoxal phosphate binding	GO:0016829 lyase activity	GO:0004351 glutamate decarboxylase activity	GO:0006536 glutamate metabolic process	GO:0019752 carboxylic acid metabolic process
scf184748.g12	GO:0055085 transmembrane transport
scf184748.g14	GO:0004497 monooxygenase activity	GO:0005506 iron ion binding	GO:0009055 electron carrier activity	GO:0020037 heme binding	GO:0046872 metal ion binding
scf184748.g15	GO:0004672 protein kinase activity	GO:0005524 ATP binding	GO:0004674 protein serine/threonine kinase activity	GO:0005215 transporter activity	GO:0000166 nucleotide binding	GO:0006810 transport	GO:0055085 transmembrane transport	GO:0006468 protein phosphorylation	GO:0016021 integral to membrane
scf184748.g17	GO:0004672 protein kinase activity	GO:0005524 ATP binding	GO:0004674 protein serine/threonine kinase activity	GO:0000166 nucleotide binding	GO:0006468 protein phosphorylation
scf184748.g18	GO:0008270 zinc ion binding	GO:0046872 metal ion binding
scf184748.g20	GO:0016491 oxidoreductase activity	GO:0006629 lipid metabolic process	GO:0055114 oxidation-reduction process
scf184748.g21	GO:0046556 alpha-N-arabinofuranosidase activity	GO:0046373 L-arabinose metabolic process
scf184748.g22	GO:0016787 hydrolase activity
scf184748.g24	GO:0004672 protein kinase activity	GO:0005524 ATP binding	GO:0004674 protein serine/threonine kinase activity	GO:0000166 nucleotide binding	GO:0006468 protein phosphorylation
scf184748.g25	GO:0004672 protein kinase activity	GO:0005524 ATP binding	GO:0004674 protein serine/threonine kinase activity	GO:0016301 kinase activity	GO:0000166 nucleotide binding	GO:0016310 phosphorylation	GO:0006468 protein phosphorylation
scf184748.g26	GO:0005622 intracellular
scf184748.g27	GO:0005488 binding
scf184748.g28	GO:0000166 nucleotide binding	GO:0008270 zinc ion binding	GO:0046872 metal ion binding
scf184748.g3	GO:0003824 catalytic activity	GO:0005488 binding	GO:0016491 oxidoreductase activity	GO:0008270 zinc ion binding	GO:0008152 metabolic process	GO:0055114 oxidation-reduction process
scf184748.g5	GO:0006886 intracellular protein transport	GO:0005622 intracellular
scf184748.g6	GO:0046961 proton-transporting ATPase activity, rotational mechanism	GO:0005515 protein binding	GO:0006810 transport	GO:0007035 vacuolar acidification	GO:0006811 ion transport	GO:0015991 ATP hydrolysis coupled proton transport	GO:0015992 proton transport	GO:0000329 fungal-type vacuole membrane	GO:0033178 proton-transporting two-sector ATPase complex, catalytic domain	GO:0016020 membrane	GO:0000221 vacuolar proton-transporting V-type ATPase, V1 domain	GO:0005773 vacuole	GO:0005774 vacuolar membrane
scf184750.g10	GO:0004872 receptor activity	GO:0016301 kinase activity	GO:0016310 phosphorylation
scf184750.g2	GO:0008236 serine-type peptidase activity	GO:0006508 proteolysis
scf184750.g4	GO:0055085 transmembrane transport
scf184750.g6	GO:0004573 mannosyl-oligosaccharide glucosidase activity	GO:0003824 catalytic activity	GO:0009311 oligosaccharide metabolic process
scf184750.g8	GO:0005215 transporter activity	GO:0008271 secondary active sulfate transmembrane transporter activity	GO:0006810 transport	GO:0008272 sulfate transport	GO:0055085 transmembrane transport	GO:0016021 integral to membrane	GO:0016020 membrane
scf184750.g9	GO:0005215 transporter activity	GO:0008271 secondary active sulfate transmembrane transporter activity	GO:0006810 transport	GO:0008272 sulfate transport	GO:0055085 transmembrane transport	GO:0016021 integral to membrane	GO:0016020 membrane
scf184751.g10	GO:0003676 nucleic acid binding
scf184751.g6	GO:0006364 rRNA processing	GO:0042254 ribosome biogenesis	GO:0005654 nucleoplasm	GO:0005730 nucleolus	GO:0005634 nucleus
scf184751.g9	GO:0016788 hydrolase activity, acting on ester bonds	GO:0006629 lipid metabolic process
scf184752.g4	GO:0034599 cellular response to oxidative stress	GO:0005739 mitochondrion
scf184752.g6	GO:0003676 nucleic acid binding	GO:0008270 zinc ion binding
scf184753.g1	GO:0003676 nucleic acid binding	GO:0008270 zinc ion binding	GO:0046872 metal ion binding
scf184753.g10	GO:0003824 catalytic activity	GO:0005488 binding	GO:0004470 malic enzyme activity	GO:0016491 oxidoreductase activity	GO:0016616 oxidoreductase activity, acting on the CH-OH group of donors, NAD or NADP as acceptor	GO:0051287 NAD binding	GO:0046872 metal ion binding	GO:0008152 metabolic process	GO:0055114 oxidation-reduction process	GO:0006108 malate metabolic process
scf184753.g13	GO:0005524 ATP binding	GO:0017111 nucleoside-triphosphatase activity	GO:0000166 nucleotide binding	GO:0016887 ATPase activity
scf184753.g14	GO:0005515 protein binding	GO:0007117 budding cell bud growth	GO:0000226 microtubule cytoskeleton organization	GO:0002098 tRNA wobble uridine modification	GO:0007017 microtubule-based process	GO:0005737 cytoplasm
scf184753.g15	GO:0046873 metal ion transmembrane transporter activity	GO:0030001 metal ion transport	GO:0055085 transmembrane transport	GO:0016020 membrane
scf184753.g16	GO:0004497 monooxygenase activity	GO:0005506 iron ion binding	GO:0009055 electron carrier activity	GO:0020037 heme binding	GO:0046872 metal ion binding
scf184753.g17	GO:0003968 RNA-directed RNA polymerase activity
scf184753.g19	GO:0000166 nucleotide binding	GO:0003676 nucleic acid binding
scf184753.g2	GO:0003676 nucleic acid binding	GO:0008270 zinc ion binding	GO:0046872 metal ion binding
scf184753.g20	GO:0003824 catalytic activity	GO:0005488 binding	GO:0004470 malic enzyme activity	GO:0016491 oxidoreductase activity	GO:0016616 oxidoreductase activity, acting on the CH-OH group of donors, NAD or NADP as acceptor	GO:0051287 NAD binding	GO:0046872 metal ion binding	GO:0008152 metabolic process	GO:0055114 oxidation-reduction process	GO:0006108 malate metabolic process
scf184753.g24	GO:0004497 monooxygenase activity	GO:0005506 iron ion binding	GO:0009055 electron carrier activity	GO:0016491 oxidoreductase activity	GO:0020037 heme binding	GO:0046872 metal ion binding	GO:0055114 oxidation-reduction process
scf184753.g26	GO:0015031 protein transport	GO:0006810 transport	GO:0016020 membrane	GO:0000139 Golgi membrane	GO:0005794 Golgi apparatus
scf184753.g28	GO:0022891 substrate-specific transmembrane transporter activity	GO:0005215 transporter activity	GO:0006810 transport	GO:0055085 transmembrane transport	GO:0016021 integral to membrane	GO:0016020 membrane
scf184753.g30	GO:0004437 inositol or phosphatidylinositol phosphatase activity
scf184753.g31	GO:0008233 peptidase activity	GO:0004175 endopeptidase activity	GO:0016787 hydrolase activity	GO:0004298 threonine-type endopeptidase activity	GO:0006511 ubiquitin-dependent protein catabolic process	GO:0051603 proteolysis involved in cellular protein catabolic process	GO:0005737 cytoplasm	GO:0019773 proteasome core complex, alpha-subunit complex	GO:0000502 proteasome complex	GO:0005634 nucleus	GO:0005839 proteasome core complex
scf184753.g33	GO:0003824 catalytic activity	GO:0008152 metabolic process
scf184753.g34	GO:0003824 catalytic activity	GO:0030170 pyridoxal phosphate binding	GO:0030151 molybdenum ion binding	GO:0008152 metabolic process
scf184753.g37	GO:0004672 protein kinase activity	GO:0005524 ATP binding	GO:0006468 protein phosphorylation
scf184753.g39	GO:0004672 protein kinase activity	GO:0005524 ATP binding	GO:0006468 protein phosphorylation
scf184753.g40	GO:0005829 cytosol	GO:0005634 nucleus
scf184753.g42	GO:0042802 identical protein binding	GO:0005515 protein binding	GO:0015031 protein transport	GO:0006810 transport	GO:0000245 spliceosome assembly	GO:0006887 exocytosis	GO:0000131 incipient cellular bud site	GO:0000145 exocyst	GO:0005934 cellular bud tip	GO:0005933 cellular bud	GO:0030133 transport vesicle	GO:0031410 cytoplasmic vesicle	GO:0043332 mating projection tip	GO:0005935 cellular bud neck
scf184753.g43	GO:0003824 catalytic activity	GO:0005488 binding	GO:0016853 isomerase activity	GO:0003978 UDP-glucose 4-epimerase activity	GO:0050662 coenzyme binding	GO:0044237 cellular metabolic process	GO:0008152 metabolic process	GO:0006012 galactose metabolic process
scf184753.g44	GO:0003824 catalytic activity	GO:0005488 binding	GO:0016853 isomerase activity	GO:0003978 UDP-glucose 4-epimerase activity	GO:0050662 coenzyme binding	GO:0044237 cellular metabolic process	GO:0008152 metabolic process	GO:0006012 galactose metabolic process
scf184753.g45	GO:0055085 transmembrane transport
scf184753.g48	GO:0019001 guanyl nucleotide binding	GO:0004871 signal transducer activity	GO:0000166 nucleotide binding	GO:0005525 GTP binding	GO:0007186 G-protein coupled receptor protein signaling pathway	GO:0007165 signal transduction
scf184753.g53	GO:0003677 DNA binding	GO:0005524 ATP binding	GO:0031491 nucleosome binding	GO:0016818 hydrolase activity, acting on acid anhydrides, in phosphorus-containing anhydrides	GO:0004386 helicase activity	GO:0003676 nucleic acid binding	GO:0043044 ATP-dependent chromatin remodeling	GO:0006338 chromatin remodeling	GO:0016585 chromatin remodeling complex	GO:0005634 nucleus
scf184753.g55	GO:0005488 binding
scf184753.g56	GO:0003676 nucleic acid binding	GO:0008270 zinc ion binding	GO:0046872 metal ion binding
scf184754.g1	GO:0042802 identical protein binding	GO:0005198 structural molecule activity	GO:0005515 protein binding	GO:0015031 protein transport	GO:0006606 protein import into nucleus	GO:0006611 protein export from nucleus	GO:0006810 transport	GO:0006608 snRNP protein import into nucleus	GO:0051028 mRNA transport	GO:0055085 transmembrane transport	GO:0006409 tRNA export from nucleus	GO:0006607 NLS-bearing substrate import into nucleus	GO:0006408 snRNA export from nucleus	GO:0031965 nuclear membrane	GO:0055125 Nic96 complex	GO:0016020 membrane	GO:0005643 nuclear pore	GO:0005635 nuclear envelope	GO:0005634 nucleus
scf184754.g2	GO:0003830 beta-1,4-mannosylglycoprotein 4-beta-N-acetylglucosaminyltransferase activity	GO:0016740 transferase activity	GO:0006487 protein N-linked glycosylation	GO:0016020 membrane
scf184754.g3	GO:0007018 microtubule-based movement	GO:0005737 cytoplasm	GO:0005856 cytoskeleton	GO:0005869 dynactin complex
scf184754.g7	GO:0016491 oxidoreductase activity	GO:0055085 transmembrane transport	GO:0006813 potassium ion transport	GO:0055114 oxidation-reduction process
scf184754.g8	GO:0043565 sequence-specific DNA binding	GO:0003700 sequence-specific DNA binding transcription factor activity	GO:0008270 zinc ion binding	GO:0006351 transcription, DNA-dependent	GO:0006355 regulation of transcription, DNA-dependent
scf184754.g9	GO:0016702 oxidoreductase activity, acting on single donors with incorporation of molecular oxygen, incorporation of two atoms of oxygen	GO:0016491 oxidoreductase activity	GO:0055114 oxidation-reduction process
scf184755.g4	GO:0003677 DNA binding	GO:0003676 nucleic acid binding	GO:0008270 zinc ion binding	GO:0015074 DNA integration
scf184756.g1	GO:0003735 structural constituent of ribosome	GO:0006412 translation	GO:0005840 ribosome
scf184756.g10	GO:0003824 catalytic activity	GO:0005488 binding	GO:0016491 oxidoreductase activity	GO:0008270 zinc ion binding	GO:0008152 metabolic process	GO:0055114 oxidation-reduction process
scf184756.g11	GO:0016740 transferase activity	GO:0046912 transferase activity, transferring acyl groups, acyl groups converted into alkyl on transfer	GO:0008415 acyltransferase activity	GO:0044262 cellular carbohydrate metabolic process	GO:0006099 tricarboxylic acid cycle
scf184756.g13	GO:0003677 DNA binding	GO:0030528 transcription regulator activity	GO:0005634 nucleus
scf184756.g15	GO:0008168 methyltransferase activity	GO:0008152 metabolic process	GO:0032259 methylation
scf184756.g16	GO:0009987 cellular process
scf184756.g17	GO:0003824 catalytic activity	GO:0016769 transferase activity, transferring nitrogenous groups	GO:0030170 pyridoxal phosphate binding	GO:0009058 biosynthetic process
scf184756.g18	GO:0005099 Ras GTPase activator activity	GO:0005096 GTPase activator activity	GO:0051056 regulation of small GTPase mediated signal transduction	GO:0007264 small GTPase mediated signal transduction	GO:0032320 positive regulation of Ras GTPase activity	GO:0043547 positive regulation of GTPase activity	GO:0007165 signal transduction	GO:0005622 intracellular
scf184756.g19	GO:0003677 DNA binding	GO:0003723 RNA binding	GO:0003721 telomeric template RNA reverse transcriptase activity	GO:0003964 RNA-directed DNA polymerase activity	GO:0006278 RNA-dependent DNA replication	GO:0005634 nucleus
scf184756.g2	GO:0004672 protein kinase activity	GO:0005524 ATP binding	GO:0004674 protein serine/threonine kinase activity	GO:0000166 nucleotide binding	GO:0006468 protein phosphorylation
scf184756.g20	GO:0005488 binding	GO:0005516 calmodulin binding	GO:0016853 isomerase activity	GO:0005515 protein binding	GO:0003755 peptidyl-prolyl cis-trans isomerase activity	GO:0048366 leaf development	GO:0009734 auxin mediated signaling pathway	GO:0006457 protein folding	GO:0005886 plasma membrane	GO:0016021 integral to membrane	GO:0016020 membrane	GO:0005773 vacuole	GO:0005774 vacuolar membrane
scf184756.g22	GO:0005488 binding
scf184756.g24	GO:0005215 transporter activity	GO:0006810 transport	GO:0030288 outer membrane-bounded periplasmic space
scf184756.g26	GO:0016020 membrane
scf184756.g3	GO:0004185 serine-type carboxypeptidase activity	GO:0016787 hydrolase activity	GO:0004180 carboxypeptidase activity	GO:0006508 proteolysis
scf184756.g4	GO:0008270 zinc ion binding	GO:0005622 intracellular
scf184756.g6	GO:0003824 catalytic activity	GO:0016769 transferase activity, transferring nitrogenous groups	GO:0030170 pyridoxal phosphate binding	GO:0009058 biosynthetic process
scf184756.g7	GO:0010044 response to aluminum ion	GO:0005886 plasma membrane	GO:0016021 integral to membrane	GO:0016020 membrane
scf184756.g8	GO:0005524 ATP binding	GO:0017111 nucleoside-triphosphatase activity	GO:0000166 nucleotide binding	GO:0016887 ATPase activity	GO:0006200 ATP catabolic process	GO:0016020 membrane
scf184756.g9	GO:0042802 identical protein binding	GO:0030170 pyridoxal phosphate binding
scf184757.g1	GO:0004672 protein kinase activity	GO:0005524 ATP binding	GO:0006468 protein phosphorylation
scf184757.g10	GO:0008233 peptidase activity	GO:0006508 proteolysis
scf184757.g12	GO:0003723 RNA binding	GO:0003676 nucleic acid binding	GO:0003964 RNA-directed DNA polymerase activity	GO:0004523 ribonuclease H activity	GO:0006278 RNA-dependent DNA replication
scf184757.g5	GO:0004672 protein kinase activity	GO:0005524 ATP binding	GO:0004674 protein serine/threonine kinase activity	GO:0016301 kinase activity	GO:0016740 transferase activity	GO:0000166 nucleotide binding	GO:0016310 phosphorylation	GO:0006468 protein phosphorylation
scf184757.g6	GO:0004672 protein kinase activity	GO:0005524 ATP binding	GO:0004674 protein serine/threonine kinase activity	GO:0016301 kinase activity	GO:0016740 transferase activity	GO:0000166 nucleotide binding	GO:0016310 phosphorylation	GO:0006468 protein phosphorylation
scf184757.g8	GO:0003824 catalytic activity	GO:0005992 trehalose biosynthetic process
scf184759.g1	GO:0005488 binding	GO:0005524 ATP binding	GO:0017111 nucleoside-triphosphatase activity	GO:0004176 ATP-dependent peptidase activity	GO:0000166 nucleotide binding	GO:0004252 serine-type endopeptidase activity	GO:0006508 proteolysis
scf184759.g10	GO:0003824 catalytic activity	GO:0005488 binding	GO:0008152 metabolic process	GO:0009396 folic acid-containing compound biosynthetic process
scf184759.g11	GO:0005515 protein binding	GO:0008380 RNA splicing	GO:0006397 mRNA processing	GO:0005681 spliceosomal complex	GO:0005634 nucleus
scf184759.g13	GO:0003677 DNA binding
scf184759.g16	GO:0003824 catalytic activity	GO:0005488 binding	GO:0016491 oxidoreductase activity	GO:0008152 metabolic process	GO:0055114 oxidation-reduction process
scf184759.g18	GO:0000166 nucleotide binding	GO:0003676 nucleic acid binding
scf184759.g19	GO:0005096 GTPase activator activity	GO:0051056 regulation of small GTPase mediated signal transduction	GO:0043547 positive regulation of GTPase activity	GO:0007165 signal transduction	GO:0005622 intracellular
scf184759.g20	GO:0016020 membrane
scf184759.g22	GO:0004221 ubiquitin thiolesterase activity	GO:0006511 ubiquitin-dependent protein catabolic process
scf184759.g25	GO:0003842 1-pyrroline-5-carboxylate dehydrogenase activity	GO:0016491 oxidoreductase activity	GO:0008152 metabolic process	GO:0006561 proline biosynthetic process	GO:0055114 oxidation-reduction process	GO:0005759 mitochondrial matrix
scf184759.g26	GO:0000166 nucleotide binding	GO:0016853 isomerase activity	GO:0003676 nucleic acid binding	GO:0003755 peptidyl-prolyl cis-trans isomerase activity	GO:0006457 protein folding
scf184759.g31	GO:0008233 peptidase activity	GO:0008236 serine-type peptidase activity	GO:0016787 hydrolase activity	GO:0004252 serine-type endopeptidase activity	GO:0006508 proteolysis
scf184759.g33	GO:0018775 2-hydroxymuconate-semialdehyde hydrolase activity	GO:0016787 hydrolase activity
scf184759.g4	GO:0008270 zinc ion binding	GO:0005622 intracellular
scf184759.g5	GO:0003743 translation initiation factor activity	GO:0006413 translational initiation	GO:0006412 translation	GO:0005737 cytoplasm
scf184759.g6	GO:0005739 mitochondrion	GO:0005741 mitochondrial outer membrane	GO:0016021 integral to membrane	GO:0016020 membrane
scf184759.g9	GO:0016021 integral to membrane
scf184760.g11	GO:0005524 ATP binding	GO:0017111 nucleoside-triphosphatase activity	GO:0000166 nucleotide binding	GO:0016887 ATPase activity	GO:0006200 ATP catabolic process
scf184760.g14	GO:0003676 nucleic acid binding	GO:0008270 zinc ion binding	GO:0046872 metal ion binding
scf184760.g16	GO:0016881 acid-amino acid ligase activity	GO:0043687 post-translational protein modification
scf184760.g17	GO:0006810 transport	GO:0016021 integral to membrane	GO:0016020 membrane
scf184760.g3	GO:0042802 identical protein binding	GO:0009019 tRNA (guanine-N1-)-methyltransferase activity	GO:0016740 transferase activity	GO:0016423 tRNA (guanine) methyltransferase activity	GO:0008168 methyltransferase activity	GO:0030488 tRNA methylation	GO:0008033 tRNA processing	GO:0032259 methylation	GO:0005737 cytoplasm	GO:0005634 nucleus
scf184760.g4	GO:0008168 methyltransferase activity	GO:0008152 metabolic process	GO:0032259 methylation
scf184760.g6	GO:0008270 zinc ion binding	GO:0005622 intracellular
scf184760.g8	GO:0006810 transport	GO:0005643 nuclear pore
scf184761.g12	GO:0003824 catalytic activity	GO:0005488 binding	GO:0016491 oxidoreductase activity	GO:0008152 metabolic process	GO:0055114 oxidation-reduction process
scf184761.g14	GO:0055085 transmembrane transport
scf184761.g15	GO:0003735 structural constituent of ribosome	GO:0032543 mitochondrial translation	GO:0006412 translation	GO:0005622 intracellular	GO:0005840 ribosome	GO:0005739 mitochondrion	GO:0030529 ribonucleoprotein complex	GO:0015935 small ribosomal subunit
scf184761.g2	GO:0008270 zinc ion binding	GO:0005622 intracellular
scf184761.g5	GO:0016787 hydrolase activity
scf184761.g7	GO:0003824 catalytic activity	GO:0008152 metabolic process
scf184761.g8	GO:0005515 protein binding	GO:0015031 protein transport	GO:0006810 transport	GO:0016192 vesicle-mediated transport	GO:0016021 integral to membrane	GO:0016020 membrane	GO:0005789 endoplasmic reticulum membrane	GO:0005783 endoplasmic reticulum
scf184761.g9	GO:0007126 meiosis	GO:0005634 nucleus
scf184762.g1	GO:0004672 protein kinase activity	GO:0005524 ATP binding	GO:0004674 protein serine/threonine kinase activity	GO:0016301 kinase activity	GO:0000166 nucleotide binding	GO:0016310 phosphorylation	GO:0006468 protein phosphorylation
scf184762.g3	GO:0004672 protein kinase activity	GO:0005524 ATP binding	GO:0004674 protein serine/threonine kinase activity	GO:0016301 kinase activity	GO:0000166 nucleotide binding	GO:0016310 phosphorylation	GO:0006468 protein phosphorylation
scf184762.g7	GO:0003677 DNA binding	GO:0003682 chromatin binding	GO:0003723 RNA binding	GO:0003676 nucleic acid binding	GO:0003964 RNA-directed DNA polymerase activity	GO:0015074 DNA integration	GO:0006333 chromatin assembly or disassembly	GO:0006278 RNA-dependent DNA replication	GO:0000785 chromatin	GO:0005634 nucleus
scf184762.g8	GO:0003677 DNA binding	GO:0003682 chromatin binding	GO:0003723 RNA binding	GO:0003676 nucleic acid binding	GO:0003964 RNA-directed DNA polymerase activity	GO:0015074 DNA integration	GO:0006333 chromatin assembly or disassembly	GO:0006278 RNA-dependent DNA replication	GO:0000785 chromatin	GO:0005634 nucleus
scf184763.g3	GO:0003676 nucleic acid binding	GO:0008270 zinc ion binding
scf184763.g4	GO:0005509 calcium ion binding	GO:0004571 mannosyl-oligosaccharide 1,2-alpha-mannosidase activity	GO:0016020 membrane
scf184765.g2	GO:0003723 RNA binding	GO:0003676 nucleic acid binding	GO:0003964 RNA-directed DNA polymerase activity	GO:0004523 ribonuclease H activity	GO:0006278 RNA-dependent DNA replication
scf184766.g1	GO:0007067 mitosis	GO:0000775 chromosome, centromeric region	GO:0005634 nucleus
scf184766.g10	GO:0003824 catalytic activity	GO:0008168 methyltransferase activity	GO:0008152 metabolic process	GO:0032259 methylation
scf184766.g11	GO:0005216 ion channel activity	GO:0005247 voltage-gated chloride channel activity	GO:0006821 chloride transport	GO:0055085 transmembrane transport	GO:0016021 integral to membrane	GO:0016020 membrane
scf184766.g12	GO:0004725 protein tyrosine phosphatase activity	GO:0016791 phosphatase activity	GO:0016787 hydrolase activity	GO:0008138 protein tyrosine/serine/threonine phosphatase activity	GO:0035335 peptidyl-tyrosine dephosphorylation	GO:0006470 protein dephosphorylation	GO:0016311 dephosphorylation
scf184766.g13	GO:0004185 serine-type carboxypeptidase activity	GO:0006508 proteolysis
scf184766.g15	GO:0008270 zinc ion binding
scf184766.g17	GO:0004185 serine-type carboxypeptidase activity	GO:0006508 proteolysis
scf184766.g18	GO:0016740 transferase activity	GO:0008415 acyltransferase activity
scf184766.g19	GO:0003824 catalytic activity	GO:0016810 hydrolase activity, acting on carbon-nitrogen (but not peptide) bonds	GO:0005975 carbohydrate metabolic process
scf184766.g20	GO:0006904 vesicle docking involved in exocytosis	GO:0016192 vesicle-mediated transport
scf184766.g21	GO:0005089 Rho guanyl-nucleotide exchange factor activity	GO:0005083 small GTPase regulator activity	GO:0035023 regulation of Rho protein signal transduction	GO:0035556 intracellular signal transduction	GO:0005622 intracellular
scf184766.g23	GO:0019344 cysteine biosynthetic process	GO:0009276 Gram-negative-bacterium-type cell wall	GO:0016021 integral to membrane
scf184766.g24	GO:0031072 heat shock protein binding	GO:0051082 unfolded protein binding	GO:0006457 protein folding
scf184766.g26	GO:0005737 cytoplasm	GO:0005829 cytosol	GO:0005634 nucleus
scf184766.g28	GO:0005515 protein binding	GO:0000151 ubiquitin ligase complex
scf184766.g30	GO:0008270 zinc ion binding	GO:0005622 intracellular
scf184766.g32	GO:0003824 catalytic activity	GO:0005524 ATP binding	GO:0046873 metal ion transmembrane transporter activity	GO:0015662 ATPase activity, coupled to transmembrane movement of ions, phosphorylative mechanism	GO:0000166 nucleotide binding	GO:0016787 hydrolase activity	GO:0004008 copper-exporting ATPase activity	GO:0016820 hydrolase activity, acting on acid anhydrides, catalyzing transmembrane movement of substances	GO:0046872 metal ion binding	GO:0008152 metabolic process	GO:0006754 ATP biosynthetic process	GO:0030001 metal ion transport	GO:0060003 copper ion export	GO:0016021 integral to membrane	GO:0016020 membrane
scf184766.g33	GO:0004497 monooxygenase activity	GO:0005506 iron ion binding	GO:0009055 electron carrier activity	GO:0016491 oxidoreductase activity	GO:0020037 heme binding	GO:0046872 metal ion binding	GO:0055114 oxidation-reduction process
scf184766.g39	GO:0005524 ATP binding	GO:0004798 thymidylate kinase activity	GO:0006233 dTDP biosynthetic process	GO:0006235 dTTP biosynthetic process
scf184766.g6	GO:0005488 binding
scf184766.g8	GO:0005739 mitochondrion
scf184767.g1	GO:0005488 binding	GO:0006396 RNA processing	GO:0005622 intracellular
scf184767.g3	GO:0016772 transferase activity, transferring phosphorus-containing groups	GO:0016020 membrane
scf184767.g6	GO:0003676 nucleic acid binding	GO:0008270 zinc ion binding	GO:0046872 metal ion binding
scf184767.g7	GO:0005622 intracellular
scf184767.g9	GO:0008270 zinc ion binding	GO:0005622 intracellular
scf184768.g1	GO:0003677 DNA binding	GO:0003682 chromatin binding	GO:0003723 RNA binding	GO:0003676 nucleic acid binding	GO:0003964 RNA-directed DNA polymerase activity	GO:0015074 DNA integration	GO:0006333 chromatin assembly or disassembly	GO:0006278 RNA-dependent DNA replication	GO:0000785 chromatin	GO:0005634 nucleus
scf184768.g3	GO:0004553 hydrolase activity, hydrolyzing O-glycosyl compounds	GO:0005975 carbohydrate metabolic process
scf184769.g1	GO:0003723 RNA binding	GO:0003964 RNA-directed DNA polymerase activity	GO:0006278 RNA-dependent DNA replication
scf184769.g2	GO:0016787 hydrolase activity	GO:0008152 metabolic process
scf184769.g3	GO:0004037 allantoicase activity	GO:0004848 ureidoglycolate hydrolase activity	GO:0000256 allantoin catabolic process
scf184770.g3	GO:0003676 nucleic acid binding
scf184771.g1	GO:0015520 tetracycline:hydrogen antiporter activity	GO:0015904 tetracycline transport	GO:0055085 transmembrane transport	GO:0046677 response to antibiotic	GO:0016021 integral to membrane
scf184771.g3	GO:0004871 signal transducer activity	GO:0005515 protein binding	GO:0010389 regulation of G2/M transition of mitotic cell cycle	GO:0000160 two-component signal transduction system (phosphorelay)	GO:0034599 cellular response to oxidative stress	GO:0005829 cytosol	GO:0005634 nucleus
scf184771.g4	GO:0016787 hydrolase activity	GO:0008152 metabolic process
scf184771.g5	GO:0008270 zinc ion binding	GO:0046872 metal ion binding
scf184771.g8	GO:0000166 nucleotide binding	GO:0003676 nucleic acid binding
scf184771.g9	GO:0046983 protein dimerization activity	GO:0003676 nucleic acid binding
scf184772.g5	GO:0015520 tetracycline:hydrogen antiporter activity	GO:0015904 tetracycline transport	GO:0055085 transmembrane transport	GO:0046677 response to antibiotic	GO:0016021 integral to membrane
scf184772.g6	GO:0003677 DNA binding	GO:0003676 nucleic acid binding	GO:0008270 zinc ion binding	GO:0046872 metal ion binding	GO:0015074 DNA integration
scf184773.g1	GO:0003824 catalytic activity	GO:0004553 hydrolase activity, hydrolyzing O-glycosyl compounds	GO:0043169 cation binding	GO:0005975 carbohydrate metabolic process
scf184773.g2	GO:0004030 aldehyde dehydrogenase [NAD(P)+] activity	GO:0016491 oxidoreductase activity	GO:0008152 metabolic process	GO:0006081 cellular aldehyde metabolic process	GO:0055114 oxidation-reduction process
scf184773.g3	GO:0004497 monooxygenase activity	GO:0005506 iron ion binding	GO:0009055 electron carrier activity	GO:0016491 oxidoreductase activity	GO:0020037 heme binding	GO:0046872 metal ion binding	GO:0055114 oxidation-reduction process
scf184774.g10	GO:0050661 NADP binding	GO:0016491 oxidoreductase activity	GO:0004420 hydroxymethylglutaryl-CoA reductase (NADPH) activity	GO:0016616 oxidoreductase activity, acting on the CH-OH group of donors, NAD or NADP as acceptor	GO:0050662 coenzyme binding	GO:0008299 isoprenoid biosynthetic process	GO:0055114 oxidation-reduction process	GO:0015936 coenzyme A metabolic process	GO:0016021 integral to membrane
scf184774.g12	GO:0003824 catalytic activity	GO:0005488 binding	GO:0016616 oxidoreductase activity, acting on the CH-OH group of donors, NAD or NADP as acceptor	GO:0048037 cofactor binding	GO:0051287 NAD binding	GO:0008152 metabolic process
scf184774.g13	GO:0005216 ion channel activity	GO:0005267 potassium channel activity	GO:0006810 transport	GO:0006811 ion transport	GO:0006813 potassium ion transport	GO:0071805 potassium ion transmembrane transport	GO:0016021 integral to membrane	GO:0016020 membrane
scf184774.g2	GO:0005488 binding	GO:0008270 zinc ion binding	GO:0046872 metal ion binding
scf184774.g3	GO:0004497 monooxygenase activity	GO:0005506 iron ion binding	GO:0009055 electron carrier activity	GO:0016491 oxidoreductase activity	GO:0020037 heme binding	GO:0046872 metal ion binding	GO:0055114 oxidation-reduction process
scf184774.g7	GO:0005488 binding
scf184774.g8	GO:0004072 aspartate kinase activity	GO:0016301 kinase activity	GO:0016740 transferase activity	GO:0016597 amino acid binding	GO:0008152 metabolic process	GO:0016310 phosphorylation	GO:0008652 cellular amino acid biosynthetic process
scf184774.g9	GO:0019001 guanyl nucleotide binding	GO:0004871 signal transducer activity	GO:0000166 nucleotide binding	GO:0005525 GTP binding	GO:0007186 G-protein coupled receptor protein signaling pathway	GO:0007165 signal transduction
scf184775.g1	GO:0004037 allantoicase activity	GO:0004848 ureidoglycolate hydrolase activity	GO:0000256 allantoin catabolic process
scf184775.g10	GO:0004190 aspartic-type endopeptidase activity	GO:0006508 proteolysis
scf184775.g14	GO:0004672 protein kinase activity	GO:0005524 ATP binding	GO:0004674 protein serine/threonine kinase activity	GO:0016301 kinase activity	GO:0016310 phosphorylation	GO:0006468 protein phosphorylation
scf184775.g16	GO:0005634 nucleus
scf184775.g18	GO:0051537 2 iron, 2 sulfur cluster binding	GO:0047547 2-methylcitrate dehydratase activity	GO:0019629 propionate catabolic process, 2-methylcitrate cycle	GO:0019543 propionate catabolic process
scf184775.g19	GO:0003700 sequence-specific DNA binding transcription factor activity	GO:0008270 zinc ion binding	GO:0006351 transcription, DNA-dependent	GO:0006355 regulation of transcription, DNA-dependent	GO:0005634 nucleus
scf184775.g2	GO:0016787 hydrolase activity
scf184775.g22	GO:0008233 peptidase activity	GO:0004190 aspartic-type endopeptidase activity	GO:0016787 hydrolase activity	GO:0006508 proteolysis
scf184775.g24	GO:0008080 N-acetyltransferase activity	GO:0008152 metabolic process
scf184775.g26	GO:0003910 DNA ligase (ATP) activity	GO:0003909 DNA ligase activity	GO:0003677 DNA binding	GO:0005524 ATP binding	GO:0000166 nucleotide binding	GO:0016874 ligase activity	GO:0006260 DNA replication	GO:0051103 DNA ligation involved in DNA repair	GO:0006974 response to DNA damage stimulus	GO:0006310 DNA recombination	GO:0006281 DNA repair
scf184775.g29	GO:0003676 nucleic acid binding	GO:0008270 zinc ion binding
scf184775.g3	GO:0005488 binding	GO:0004722 protein serine/threonine phosphatase activity	GO:0016787 hydrolase activity	GO:0004721 phosphoprotein phosphatase activity	GO:0046872 metal ion binding	GO:0006470 protein dephosphorylation	GO:0005737 cytoplasm	GO:0005634 nucleus
scf184775.g30	GO:0003677 DNA binding	GO:0003676 nucleic acid binding	GO:0015074 DNA integration
scf184775.g4	GO:0000166 nucleotide binding	GO:0003676 nucleic acid binding
scf184775.g5	GO:0003723 RNA binding
scf184775.g6	GO:0050660 flavin adenine dinucleotide binding	GO:0016671 oxidoreductase activity, acting on a sulfur group of donors, disulfide as acceptor	GO:0006467 protein thiol-disulfide exchange	GO:0055114 oxidation-reduction process	GO:0005789 endoplasmic reticulum membrane
scf184775.g8	GO:0005524 ATP binding	GO:0016301 kinase activity	GO:0004781 sulfate adenylyltransferase (ATP) activity	GO:0016772 transferase activity, transferring phosphorus-containing groups	GO:0016310 phosphorylation	GO:0000103 sulfate assimilation
scf184775.g9	GO:0008233 peptidase activity	GO:0004190 aspartic-type endopeptidase activity	GO:0016787 hydrolase activity	GO:0006508 proteolysis
scf184776.g1	GO:0003824 catalytic activity	GO:0016874 ligase activity	GO:0008152 metabolic process
scf184776.g2	GO:0003824 catalytic activity	GO:0016874 ligase activity	GO:0008152 metabolic process
scf184776.g3	GO:0003824 catalytic activity	GO:0016874 ligase activity	GO:0008152 metabolic process
scf184776.g4	GO:0003824 catalytic activity	GO:0016874 ligase activity	GO:0008152 metabolic process
scf184776.g5	GO:0004672 protein kinase activity	GO:0005524 ATP binding	GO:0004674 protein serine/threonine kinase activity	GO:0016891 endoribonuclease activity, producing 5'-phosphomonoesters	GO:0006397 mRNA processing	GO:0006468 protein phosphorylation
scf184777.g1	GO:0004497 monooxygenase activity	GO:0016491 oxidoreductase activity	GO:0008152 metabolic process	GO:0055114 oxidation-reduction process
scf184777.g10	GO:0004871 signal transducer activity	GO:0007165 signal transduction
scf184777.g13	GO:0003824 catalytic activity	GO:0005488 binding	GO:0005524 ATP binding	GO:0016301 kinase activity	GO:0003856 3-dehydroquinate synthase activity	GO:0016740 transferase activity	GO:0016829 lyase activity	GO:0016765 transferase activity, transferring alkyl or aryl (other than methyl) groups	GO:0004764 shikimate 5-dehydrogenase activity	GO:0003866 3-phosphoshikimate 1-carboxyvinyltransferase activity	GO:0008152 metabolic process	GO:0016310 phosphorylation	GO:0008652 cellular amino acid biosynthetic process	GO:0055114 oxidation-reduction process	GO:0009073 aromatic amino acid family biosynthetic process	GO:0005737 cytoplasm
scf184777.g3	GO:0016491 oxidoreductase activity
scf184777.g4	GO:0016491 oxidoreductase activity
scf184777.g5	GO:0005777 peroxisome
scf184777.g6	GO:0016021 integral to membrane	GO:0016020 membrane
scf184779.g1	GO:0003677 DNA binding	GO:0003676 nucleic acid binding	GO:0008270 zinc ion binding	GO:0015074 DNA integration
scf184779.g6	GO:0008270 zinc ion binding	GO:0005622 intracellular
scf184779.g9	GO:0008168 methyltransferase activity	GO:0008152 metabolic process
scf184780.g1	GO:0003723 RNA binding	GO:0003676 nucleic acid binding	GO:0003964 RNA-directed DNA polymerase activity	GO:0004523 ribonuclease H activity	GO:0006278 RNA-dependent DNA replication
scf184780.g10	GO:0003746 translation elongation factor activity	GO:0006414 translational elongation	GO:0006412 translation	GO:0005853 eukaryotic translation elongation factor 1 complex
scf184780.g11	GO:0003824 catalytic activity	GO:0000287 magnesium ion binding	GO:0005524 ATP binding	GO:0015662 ATPase activity, coupled to transmembrane movement of ions, phosphorylative mechanism	GO:0000166 nucleotide binding	GO:0016787 hydrolase activity	GO:0016820 hydrolase activity, acting on acid anhydrides, catalyzing transmembrane movement of substances	GO:0004012 phospholipid-translocating ATPase activity	GO:0008152 metabolic process	GO:0006754 ATP biosynthetic process	GO:0015914 phospholipid transport	GO:0016021 integral to membrane	GO:0016020 membrane
scf184780.g14	GO:0016787 hydrolase activity
scf184780.g15	GO:0016787 hydrolase activity
scf184780.g3	GO:0016788 hydrolase activity, acting on ester bonds	GO:0016787 hydrolase activity	GO:0006629 lipid metabolic process
scf184780.g4	GO:0003723 RNA binding	GO:0000166 nucleotide binding	GO:0003676 nucleic acid binding	GO:0006396 RNA processing	GO:0030529 ribonucleoprotein complex	GO:0005634 nucleus
scf184780.g7	GO:0050660 flavin adenine dinucleotide binding	GO:0003995 acyl-CoA dehydrogenase activity	GO:0016627 oxidoreductase activity, acting on the CH-CH group of donors	GO:0003997 acyl-CoA oxidase activity	GO:0008152 metabolic process	GO:0006635 fatty acid beta-oxidation	GO:0055114 oxidation-reduction process	GO:0006631 fatty acid metabolic process	GO:0005777 peroxisome
scf184780.g8	GO:0016740 transferase activity	GO:0008270 zinc ion binding
scf184780.g9	GO:0045735 nutrient reservoir activity
scf184781.g10	GO:0004725 protein tyrosine phosphatase activity	GO:0016791 phosphatase activity	GO:0035335 peptidyl-tyrosine dephosphorylation	GO:0016311 dephosphorylation
scf184781.g12	GO:0055085 transmembrane transport
scf184781.g15	GO:0005509 calcium ion binding	GO:0050660 flavin adenine dinucleotide binding	GO:0016491 oxidoreductase activity	GO:0055114 oxidation-reduction process
scf184781.g16	GO:0042802 identical protein binding	GO:0005515 protein binding	GO:0043161 proteasomal ubiquitin-dependent protein catabolic process	GO:0045721 negative regulation of gluconeogenesis	GO:0005737 cytoplasm	GO:0034657 GID complex	GO:0005634 nucleus
scf184781.g19	GO:0003924 GTPase activity	GO:0000166 nucleotide binding	GO:0005525 GTP binding	GO:0006184 GTP catabolic process
scf184781.g2	GO:0004672 protein kinase activity	GO:0005524 ATP binding	GO:0016301 kinase activity	GO:0016310 phosphorylation	GO:0006468 protein phosphorylation
scf184781.g23	GO:0003723 RNA binding	GO:0003676 nucleic acid binding	GO:0003964 RNA-directed DNA polymerase activity	GO:0004523 ribonuclease H activity	GO:0006278 RNA-dependent DNA replication
scf184781.g3	GO:0005085 guanyl-nucleotide exchange factor activity	GO:0004871 signal transducer activity	GO:0005515 protein binding	GO:0051301 cell division	GO:0007067 mitosis	GO:0007165 signal transduction	GO:0006407 rRNA export from nucleus	GO:0000054 ribosomal subunit export from nucleus	GO:0019236 response to pheromone	GO:0007049 cell cycle	GO:0000790 nuclear chromatin	GO:0005634 nucleus
scf184781.g4	GO:0003824 catalytic activity	GO:0008152 metabolic process
scf184781.g6	GO:0003824 catalytic activity	GO:0008483 transaminase activity	GO:0016769 transferase activity, transferring nitrogenous groups	GO:0030170 pyridoxal phosphate binding	GO:0016740 transferase activity	GO:0009058 biosynthetic process
scf184781.g9	GO:0000287 magnesium ion binding	GO:0005524 ATP binding	GO:0016740 transferase activity	GO:0000166 nucleotide binding	GO:0004478 methionine adenosyltransferase activity	GO:0046872 metal ion binding	GO:0006730 one-carbon metabolic process	GO:0005737 cytoplasm
scf184782.g10	GO:0042254 ribosome biogenesis	GO:0005634 nucleus
scf184782.g12	GO:0006914 autophagy	GO:0015031 protein transport	GO:0006810 transport	GO:0005737 cytoplasm
scf184782.g16	GO:0003676 nucleic acid binding	GO:0008270 zinc ion binding	GO:0046872 metal ion binding
scf184782.g17	GO:0003676 nucleic acid binding	GO:0008270 zinc ion binding	GO:0046872 metal ion binding
scf184782.g4	GO:0005524 ATP binding	GO:0004765 shikimate kinase activity
scf184782.g5	GO:0003677 DNA binding	GO:0046983 protein dimerization activity	GO:0043565 sequence-specific DNA binding	GO:0003700 sequence-specific DNA binding transcription factor activity	GO:0006351 transcription, DNA-dependent	GO:0006355 regulation of transcription, DNA-dependent	GO:0005634 nucleus
scf184783.g12	GO:0016791 phosphatase activity	GO:0003993 acid phosphatase activity	GO:0016311 dephosphorylation
scf184783.g13	GO:0032403 protein complex binding	GO:0005515 protein binding	GO:0006623 protein targeting to vacuole	GO:0015031 protein transport	GO:0006810 transport	GO:0006612 protein targeting to membrane	GO:0005737 cytoplasm	GO:0031902 late endosome membrane	GO:0000813 ESCRT I complex	GO:0005768 endosome	GO:0016020 membrane
scf184783.g18	GO:0004672 protein kinase activity	GO:0005524 ATP binding	GO:0004674 protein serine/threonine kinase activity	GO:0000166 nucleotide binding	GO:0006468 protein phosphorylation
scf184783.g19	GO:0003677 DNA binding	GO:0008270 zinc ion binding	GO:0005634 nucleus
scf184783.g20	GO:0003677 DNA binding	GO:0008270 zinc ion binding	GO:0005634 nucleus
scf184783.g22	GO:0016740 transferase activity	GO:0016765 transferase activity, transferring alkyl or aryl (other than methyl) groups	GO:0051996 squalene synthase activity	GO:0004310 farnesyl-diphosphate farnesyltransferase activity	GO:0008610 lipid biosynthetic process	GO:0009058 biosynthetic process	GO:0016021 integral to membrane
scf184783.g23	GO:0008270 zinc ion binding	GO:0046872 metal ion binding
scf184783.g24	GO:0016773 phosphotransferase activity, alcohol group as acceptor	GO:0005488 binding	GO:0005524 ATP binding	GO:0016301 kinase activity	GO:0016740 transferase activity	GO:0000166 nucleotide binding	GO:0016772 transferase activity, transferring phosphorus-containing groups	GO:0016310 phosphorylation
scf184783.g26	GO:0003676 nucleic acid binding	GO:0008270 zinc ion binding	GO:0005622 intracellular
scf184783.g29	GO:0005524 ATP binding	GO:0004674 protein serine/threonine kinase activity	GO:0006468 protein phosphorylation
scf184783.g3	GO:0000166 nucleotide binding
scf184783.g5	GO:0008233 peptidase activity	GO:0006508 proteolysis
scf184783.g6	GO:0008233 peptidase activity	GO:0006508 proteolysis
scf184783.g7	GO:0008233 peptidase activity	GO:0004190 aspartic-type endopeptidase activity	GO:0016787 hydrolase activity	GO:0006508 proteolysis
scf184783.g8	GO:0004497 monooxygenase activity	GO:0016491 oxidoreductase activity	GO:0008152 metabolic process	GO:0055114 oxidation-reduction process
scf184784.g5	GO:0003677 DNA binding	GO:0003682 chromatin binding	GO:0003723 RNA binding	GO:0003676 nucleic acid binding	GO:0003964 RNA-directed DNA polymerase activity	GO:0015074 DNA integration	GO:0006333 chromatin assembly or disassembly	GO:0006278 RNA-dependent DNA replication	GO:0000785 chromatin	GO:0005634 nucleus
scf184784.g6	GO:0003676 nucleic acid binding	GO:0008270 zinc ion binding
scf184785.g1	GO:0046983 protein dimerization activity	GO:0003676 nucleic acid binding
scf184785.g10	GO:0017025 TBP-class protein binding	GO:0003712 transcription cofactor activity	GO:0005515 protein binding	GO:0000122 negative regulation of transcription from RNA polymerase II promoter	GO:0016568 chromatin modification	GO:0045944 positive regulation of transcription from RNA polymerase II promoter	GO:0016573 histone acetylation	GO:0006351 transcription, DNA-dependent	GO:0006355 regulation of transcription, DNA-dependent	GO:0000124 SAGA complex	GO:0005634 nucleus
scf184785.g11	GO:0017111 nucleoside-triphosphatase activity	GO:0008312 7S RNA binding	GO:0000166 nucleotide binding	GO:0005525 GTP binding	GO:0006614 SRP-dependent cotranslational protein targeting to membrane	GO:0048500 signal recognition particle
scf184785.g13	GO:0003723 RNA binding	GO:0000166 nucleotide binding	GO:0003676 nucleic acid binding
scf184785.g14	GO:0015031 protein transport	GO:0016021 integral to membrane
scf184785.g16	GO:0003824 catalytic activity	GO:0005488 binding	GO:0050662 coenzyme binding	GO:0044237 cellular metabolic process	GO:0008152 metabolic process
scf184785.g17	GO:0005524 ATP binding	GO:0016776 phosphotransferase activity, phosphate group as acceptor	GO:0016301 kinase activity	GO:0016740 transferase activity	GO:0004017 adenylate kinase activity	GO:0019201 nucleotide kinase activity	GO:0019205 nucleobase, nucleoside, nucleotide kinase activity	GO:0016310 phosphorylation	GO:0006139 nucleobase, nucleoside, nucleotide and nucleic acid metabolic process	GO:0046939 nucleotide phosphorylation	GO:0009165 nucleotide biosynthetic process	GO:0005737 cytoplasm
scf184785.g18	GO:0008168 methyltransferase activity	GO:0032259 methylation
scf184785.g19	GO:0006974 response to DNA damage stimulus	GO:0048478 replication fork protection	GO:0007049 cell cycle	GO:0005634 nucleus
scf184785.g2	GO:0004497 monooxygenase activity
scf184785.g22	GO:0003824 catalytic activity	GO:0008152 metabolic process
scf184785.g23	GO:0003824 catalytic activity	GO:0005488 binding	GO:0016491 oxidoreductase activity	GO:0008152 metabolic process
scf184785.g26	GO:0003676 nucleic acid binding
scf184785.g28	GO:0016740 transferase activity	GO:0008168 methyltransferase activity	GO:0008152 metabolic process	GO:0032259 methylation
scf184785.g3	GO:0003824 catalytic activity	GO:0000036 acyl carrier activity	GO:0016874 ligase activity	GO:0031177 phosphopantetheine binding	GO:0048037 cofactor binding	GO:0008152 metabolic process
scf184785.g30	GO:0003677 DNA binding	GO:0006334 nucleosome assembly	GO:0000786 nucleosome	GO:0005634 nucleus
scf184785.g34	GO:0005097 Rab GTPase activator activity	GO:0032851 positive regulation of Rab GTPase activity	GO:0032313 regulation of Rab GTPase activity	GO:0005622 intracellular
scf184785.g35	GO:0003735 structural constituent of ribosome	GO:0006412 translation	GO:0005622 intracellular	GO:0005840 ribosome
scf184785.g36	GO:0003824 catalytic activity	GO:0008152 metabolic process	GO:0016020 membrane
scf184785.g37	GO:0016831 carboxy-lyase activity	GO:0016829 lyase activity	GO:0004609 phosphatidylserine decarboxylase activity	GO:0008654 phospholipid biosynthetic process
scf184785.g4	GO:0003824 catalytic activity	GO:0000036 acyl carrier activity	GO:0016874 ligase activity	GO:0031177 phosphopantetheine binding	GO:0048037 cofactor binding	GO:0008152 metabolic process
scf184785.g42	GO:0004363 glutathione synthase activity	GO:0003824 catalytic activity	GO:0005524 ATP binding	GO:0016874 ligase activity	GO:0006750 glutathione biosynthetic process
scf184785.g43	GO:0005216 ion channel activity	GO:0006950 response to stress	GO:0006811 ion transport	GO:0016020 membrane
scf184785.g45	GO:0003824 catalytic activity	GO:0005488 binding	GO:0016491 oxidoreductase activity	GO:0004735 pyrroline-5-carboxylate reductase activity	GO:0008152 metabolic process	GO:0008652 cellular amino acid biosynthetic process	GO:0006561 proline biosynthetic process	GO:0055114 oxidation-reduction process
scf184785.g46	GO:0016758 transferase activity, transferring hexosyl groups	GO:0030246 carbohydrate binding	GO:0005975 carbohydrate metabolic process	GO:0030259 lipid glycosylation
scf184785.g48	GO:0003677 DNA binding	GO:0017025 TBP-class protein binding	GO:0003713 transcription coactivator activity	GO:0015031 protein transport	GO:0006810 transport	GO:0006351 transcription, DNA-dependent	GO:0006355 regulation of transcription, DNA-dependent	GO:0005737 cytoplasm	GO:0005634 nucleus
scf184785.g49	GO:0009737 response to abscisic acid stimulus
scf184785.g5	GO:0003824 catalytic activity	GO:0008703 5-amino-6-(5-phosphoribosylamino)uracil reductase activity	GO:0016787 hydrolase activity	GO:0008835 diaminohydroxyphosphoribosylaminopyrimidine deaminase activity	GO:0008270 zinc ion binding	GO:0046872 metal ion binding	GO:0009231 riboflavin biosynthetic process	GO:0055114 oxidation-reduction process	GO:0005737 cytoplasm	GO:0005829 cytosol	GO:0005634 nucleus
scf184785.g50	GO:0016787 hydrolase activity	GO:0008152 metabolic process
scf184785.g51	GO:0016787 hydrolase activity	GO:0008152 metabolic process
scf184785.g53	GO:0005524 ATP binding	GO:0051082 unfolded protein binding	GO:0006950 response to stress	GO:0006457 protein folding	GO:0005737 cytoplasm
scf184785.g54	GO:0008168 methyltransferase activity	GO:0008152 metabolic process	GO:0032259 methylation
scf184785.g6	GO:0003723 RNA binding	GO:0003746 translation elongation factor activity	GO:0006414 translational elongation
scf184785.g7	GO:0033554 cellular response to stress
scf184785.g8	GO:0008235 metalloexopeptidase activity	GO:0016805 dipeptidase activity	GO:0008239 dipeptidyl-peptidase activity	GO:0006508 proteolysis
scf184786.g1	GO:0009055 electron carrier activity	GO:0004497 monooxygenase activity	GO:0005506 iron ion binding	GO:0016491 oxidoreductase activity	GO:0020037 heme binding	GO:0046872 metal ion binding	GO:0055114 oxidation-reduction process
scf184786.g11	GO:0006950 response to stress	GO:0016021 integral to membrane
scf184786.g3	GO:0008233 peptidase activity	GO:0008236 serine-type peptidase activity	GO:0016787 hydrolase activity	GO:0004252 serine-type endopeptidase activity	GO:0006508 proteolysis
scf184786.g4	GO:0055085 transmembrane transport
scf184786.g8	GO:0006950 response to stress	GO:0016021 integral to membrane
scf184786.g9	GO:0003676 nucleic acid binding	GO:0008270 zinc ion binding	GO:0046872 metal ion binding
scf184787.g1	GO:0003824 catalytic activity	GO:0004553 hydrolase activity, hydrolyzing O-glycosyl compounds	GO:0043169 cation binding	GO:0005975 carbohydrate metabolic process
scf184787.g10	GO:0004185 serine-type carboxypeptidase activity	GO:0006508 proteolysis
scf184787.g12	GO:0016491 oxidoreductase activity	GO:0055114 oxidation-reduction process
scf184787.g13	GO:0008233 peptidase activity	GO:0004190 aspartic-type endopeptidase activity	GO:0016787 hydrolase activity	GO:0006508 proteolysis
scf184787.g15	GO:0003723 RNA binding	GO:0003964 RNA-directed DNA polymerase activity	GO:0006278 RNA-dependent DNA replication
scf184787.g18	GO:0008233 peptidase activity	GO:0004190 aspartic-type endopeptidase activity	GO:0016787 hydrolase activity	GO:0006508 proteolysis
scf184787.g2	GO:0005506 iron ion binding	GO:0016491 oxidoreductase activity	GO:0055114 oxidation-reduction process
scf184787.g21	GO:0016758 transferase activity, transferring hexosyl groups	GO:0008152 metabolic process
scf184787.g27	GO:0004497 monooxygenase activity	GO:0016491 oxidoreductase activity	GO:0008152 metabolic process	GO:0055114 oxidation-reduction process
scf184787.g3	GO:0005506 iron ion binding	GO:0016491 oxidoreductase activity	GO:0015171 amino acid transmembrane transporter activity	GO:0006810 transport	GO:0006865 amino acid transport	GO:0055085 transmembrane transport	GO:0055114 oxidation-reduction process	GO:0003333 amino acid transmembrane transport	GO:0016021 integral to membrane	GO:0016020 membrane
scf184787.g4	GO:0005506 iron ion binding	GO:0016491 oxidoreductase activity	GO:0015171 amino acid transmembrane transporter activity	GO:0006810 transport	GO:0006865 amino acid transport	GO:0055085 transmembrane transport	GO:0055114 oxidation-reduction process	GO:0003333 amino acid transmembrane transport	GO:0016021 integral to membrane	GO:0016020 membrane
scf184787.g6	GO:0004030 aldehyde dehydrogenase [NAD(P)+] activity	GO:0016491 oxidoreductase activity	GO:0008152 metabolic process	GO:0006081 cellular aldehyde metabolic process	GO:0055114 oxidation-reduction process
scf184787.g7	GO:0004030 aldehyde dehydrogenase [NAD(P)+] activity	GO:0016491 oxidoreductase activity	GO:0008152 metabolic process	GO:0006081 cellular aldehyde metabolic process	GO:0055114 oxidation-reduction process
scf184787.g9	GO:0004185 serine-type carboxypeptidase activity	GO:0006508 proteolysis
scf184788.g10	GO:0000166 nucleotide binding	GO:0003676 nucleic acid binding
scf184788.g12	GO:0004934 mating-type alpha-factor pheromone receptor activity	GO:0004932 mating-type factor pheromone receptor activity	GO:0007186 G-protein coupled receptor protein signaling pathway	GO:0016021 integral to membrane	GO:0016020 membrane
scf184788.g14	GO:0005215 transporter activity	GO:0006810 transport	GO:0055085 transmembrane transport	GO:0016021 integral to membrane
scf184788.g15	GO:0003677 DNA binding	GO:0005634 nucleus
scf184788.g17	GO:0055085 transmembrane transport
scf184788.g18	GO:0055085 transmembrane transport
scf184788.g22	GO:0004932 mating-type factor pheromone receptor activity	GO:0007186 G-protein coupled receptor protein signaling pathway	GO:0016021 integral to membrane
scf184788.g9	GO:0051082 unfolded protein binding	GO:0006457 protein folding	GO:0016272 prefoldin complex
scf184789.g1	GO:0003824 catalytic activity	GO:0009116 nucleoside metabolic process
scf184790.g1	GO:0003676 nucleic acid binding	GO:0008270 zinc ion binding
scf184790.g15	GO:0003676 nucleic acid binding	GO:0005622 intracellular
scf184790.g19	GO:0008270 zinc ion binding	GO:0015031 protein transport	GO:0006810 transport	GO:0006886 intracellular protein transport	GO:0006888 ER to Golgi vesicle-mediated transport	GO:0030127 COPII vesicle coat
scf184790.g20	GO:0055085 transmembrane transport
scf184790.g22	GO:0003723 RNA binding	GO:0003676 nucleic acid binding	GO:0003964 RNA-directed DNA polymerase activity	GO:0004523 ribonuclease H activity	GO:0006278 RNA-dependent DNA replication
scf184790.g3	GO:0000287 magnesium ion binding	GO:0016829 lyase activity
scf184790.g4	GO:0015520 tetracycline:hydrogen antiporter activity	GO:0015904 tetracycline transport	GO:0055085 transmembrane transport	GO:0046677 response to antibiotic	GO:0016021 integral to membrane
scf184790.g6	GO:0022891 substrate-specific transmembrane transporter activity	GO:0005215 transporter activity	GO:0006810 transport	GO:0055085 transmembrane transport	GO:0016021 integral to membrane	GO:0016020 membrane
scf184791.g1	GO:0003723 RNA binding	GO:0003676 nucleic acid binding	GO:0003964 RNA-directed DNA polymerase activity	GO:0004523 ribonuclease H activity	GO:0006278 RNA-dependent DNA replication
scf184791.g10	GO:0055085 transmembrane transport
scf184791.g11	GO:0003824 catalytic activity	GO:0016740 transferase activity	GO:0003852 2-isopropylmalate synthase activity	GO:0046912 transferase activity, transferring acyl groups, acyl groups converted into alkyl on transfer	GO:0008152 metabolic process	GO:0009098 leucine biosynthetic process	GO:0019752 carboxylic acid metabolic process
scf184791.g12	GO:0003824 catalytic activity	GO:0016769 transferase activity, transferring nitrogenous groups	GO:0030170 pyridoxal phosphate binding	GO:0009058 biosynthetic process
scf184791.g13	GO:0016847 1-aminocyclopropane-1-carboxylate synthase activity	GO:0003824 catalytic activity	GO:0008483 transaminase activity	GO:0016769 transferase activity, transferring nitrogenous groups	GO:0030170 pyridoxal phosphate binding	GO:0016740 transferase activity	GO:0009058 biosynthetic process
scf184791.g14	GO:0003924 GTPase activity	GO:0005525 GTP binding	GO:0006184 GTP catabolic process
scf184791.g15	GO:0016847 1-aminocyclopropane-1-carboxylate synthase activity	GO:0003824 catalytic activity	GO:0008483 transaminase activity	GO:0016769 transferase activity, transferring nitrogenous groups	GO:0030170 pyridoxal phosphate binding	GO:0016740 transferase activity	GO:0009058 biosynthetic process
scf184791.g17	GO:0004672 protein kinase activity	GO:0005524 ATP binding	GO:0006468 protein phosphorylation
scf184791.g18	GO:0016847 1-aminocyclopropane-1-carboxylate synthase activity	GO:0003824 catalytic activity	GO:0008483 transaminase activity	GO:0016769 transferase activity, transferring nitrogenous groups	GO:0030170 pyridoxal phosphate binding	GO:0016740 transferase activity	GO:0009058 biosynthetic process
scf184791.g19	GO:0004672 protein kinase activity	GO:0005524 ATP binding	GO:0004674 protein serine/threonine kinase activity	GO:0006468 protein phosphorylation
scf184791.g2	GO:0008270 zinc ion binding	GO:0005622 intracellular
scf184791.g21	GO:0004672 protein kinase activity	GO:0005524 ATP binding	GO:0004674 protein serine/threonine kinase activity	GO:0006468 protein phosphorylation
scf184791.g24	GO:0004672 protein kinase activity	GO:0005524 ATP binding	GO:0006468 protein phosphorylation
scf184791.g25	GO:0004672 protein kinase activity	GO:0005524 ATP binding	GO:0006468 protein phosphorylation
scf184791.g26	GO:0004842 ubiquitin-protein ligase activity	GO:0005515 protein binding	GO:0010697 negative regulation of spindle pole body separation	GO:0007091 mitotic metaphase/anaphase transition	GO:0051301 cell division	GO:0008054 cyclin catabolic process	GO:0016567 protein ubiquitination	GO:0007067 mitosis	GO:0007092 activation of mitotic anaphase-promoting complex activity	GO:0008361 regulation of cell size	GO:0000070 mitotic sister chromatid segregation	GO:0000022 mitotic spindle elongation	GO:0005737 cytoplasm	GO:0005634 nucleus
scf184791.g29	GO:0004659 prenyltransferase activity	GO:0016021 integral to membrane
scf184791.g31	GO:0004659 prenyltransferase activity	GO:0016021 integral to membrane
scf184791.g34	GO:0004497 monooxygenase activity	GO:0005506 iron ion binding	GO:0009055 electron carrier activity	GO:0016491 oxidoreductase activity	GO:0020037 heme binding	GO:0046872 metal ion binding	GO:0055114 oxidation-reduction process
scf184791.g4	GO:0016787 hydrolase activity
scf184791.g5	GO:0003824 catalytic activity	GO:0005488 binding	GO:0008152 metabolic process
scf184791.g7	GO:0006810 transport	GO:0016021 integral to membrane	GO:0016020 membrane
scf184791.g8	GO:0055085 transmembrane transport
scf184792.g1	GO:0003676 nucleic acid binding
scf184792.g2	GO:0003824 catalytic activity	GO:0009116 nucleoside metabolic process
scf184792.g3	GO:0003677 DNA binding	GO:0003676 nucleic acid binding	GO:0008270 zinc ion binding	GO:0046872 metal ion binding	GO:0015074 DNA integration
scf184793.g1	GO:0003677 DNA binding	GO:0003682 chromatin binding	GO:0003723 RNA binding	GO:0003676 nucleic acid binding	GO:0003964 RNA-directed DNA polymerase activity	GO:0015074 DNA integration	GO:0006333 chromatin assembly or disassembly	GO:0006278 RNA-dependent DNA replication	GO:0000785 chromatin	GO:0005634 nucleus
scf184793.g4	GO:0003677 DNA binding	GO:0003682 chromatin binding	GO:0003723 RNA binding	GO:0003676 nucleic acid binding	GO:0003964 RNA-directed DNA polymerase activity	GO:0015074 DNA integration	GO:0006333 chromatin assembly or disassembly	GO:0006278 RNA-dependent DNA replication	GO:0000785 chromatin	GO:0005634 nucleus
scf184794.g1	GO:0003723 RNA binding	GO:0003676 nucleic acid binding	GO:0003964 RNA-directed DNA polymerase activity	GO:0004523 ribonuclease H activity	GO:0006278 RNA-dependent DNA replication
scf184794.g11	GO:0055085 transmembrane transport	GO:0016021 integral to membrane
scf184794.g12	GO:0008239 dipeptidyl-peptidase activity	GO:0006508 proteolysis	GO:0005737 cytoplasm
scf184794.g13	GO:0016702 oxidoreductase activity, acting on single donors with incorporation of molecular oxygen, incorporation of two atoms of oxygen	GO:0016491 oxidoreductase activity	GO:0055114 oxidation-reduction process
scf184794.g16	GO:0016791 phosphatase activity	GO:0008707 4-phytase activity	GO:0016787 hydrolase activity	GO:0003993 acid phosphatase activity	GO:0016311 dephosphorylation
scf184794.g17	GO:0050660 flavin adenine dinucleotide binding	GO:0050661 NADP binding	GO:0004499 flavin-containing monooxygenase activity	GO:0055114 oxidation-reduction process
scf184794.g18	GO:0050660 flavin adenine dinucleotide binding	GO:0050661 NADP binding	GO:0004499 flavin-containing monooxygenase activity	GO:0055114 oxidation-reduction process
scf184794.g4	GO:0005215 transporter activity	GO:0006810 transport	GO:0055085 transmembrane transport	GO:0016020 membrane
scf184794.g5	GO:0004497 monooxygenase activity	GO:0005506 iron ion binding	GO:0009055 electron carrier activity	GO:0016491 oxidoreductase activity	GO:0020037 heme binding	GO:0046872 metal ion binding	GO:0055114 oxidation-reduction process
scf184794.g6	GO:0051301 cell division
scf184794.g7	GO:0004497 monooxygenase activity	GO:0005506 iron ion binding	GO:0009055 electron carrier activity	GO:0016491 oxidoreductase activity	GO:0020037 heme binding	GO:0046872 metal ion binding	GO:0055114 oxidation-reduction process
scf184794.g8	GO:0003676 nucleic acid binding
scf184795.g3	GO:0003824 catalytic activity	GO:0003677 DNA binding	GO:0003887 DNA-directed DNA polymerase activity	GO:0016779 nucleotidyltransferase activity	GO:0006281 DNA repair	GO:0005622 intracellular
scf184795.g4	GO:0016740 transferase activity	GO:0008168 methyltransferase activity	GO:0008152 metabolic process	GO:0032259 methylation
scf184795.g5	GO:0003824 catalytic activity	GO:0004222 metalloendopeptidase activity	GO:0008270 zinc ion binding	GO:0046872 metal ion binding	GO:0006508 proteolysis
scf184796.g1	GO:0016491 oxidoreductase activity	GO:0055114 oxidation-reduction process
scf184796.g10	GO:0051301 cell division	GO:0000282 cellular bud site selection	GO:0007049 cell cycle	GO:0005739 mitochondrion	GO:0005886 plasma membrane	GO:0016021 integral to membrane	GO:0016020 membrane	GO:0005934 cellular bud tip	GO:0005621 cellular bud scar	GO:0005935 cellular bud neck
scf184796.g11	GO:0008199 ferric iron binding	GO:0003824 catalytic activity	GO:0018576 catechol 1,2-dioxygenase activity	GO:0005506 iron ion binding	GO:0016702 oxidoreductase activity, acting on single donors with incorporation of molecular oxygen, incorporation of two atoms of oxygen	GO:0009712 catechol metabolic process	GO:0055114 oxidation-reduction process	GO:0006725 cellular aromatic compound metabolic process
scf184796.g12	GO:0016740 transferase activity	GO:0004596 peptide alpha-N-acetyltransferase activity	GO:0008415 acyltransferase activity	GO:0017196 N-terminal peptidyl-methionine acetylation	GO:0005737 cytoplasm	GO:0005739 mitochondrion
scf184796.g13	GO:0004014 adenosylmethionine decarboxylase activity	GO:0008295 spermidine biosynthetic process	GO:0006597 spermine biosynthetic process
scf184796.g14	GO:0003824 catalytic activity	GO:0008152 metabolic process
scf184796.g15	GO:0003700 sequence-specific DNA binding transcription factor activity	GO:0008270 zinc ion binding	GO:0006351 transcription, DNA-dependent	GO:0006355 regulation of transcription, DNA-dependent	GO:0005634 nucleus
scf184796.g17	GO:0003676 nucleic acid binding	GO:0008270 zinc ion binding
scf184796.g19	GO:0000226 microtubule cytoskeleton organization	GO:0000922 spindle pole	GO:0005815 microtubule organizing center
scf184796.g20	GO:0005524 ATP binding	GO:0017111 nucleoside-triphosphatase activity	GO:0000166 nucleotide binding
scf184796.g22	GO:0003824 catalytic activity	GO:0003677 DNA binding	GO:0005524 ATP binding	GO:0006259 DNA metabolic process	GO:0005694 chromosome
scf184796.g23	GO:0003824 catalytic activity	GO:0003677 DNA binding	GO:0005524 ATP binding	GO:0006259 DNA metabolic process	GO:0005694 chromosome
scf184796.g4	GO:0003700 sequence-specific DNA binding transcription factor activity	GO:0006355 regulation of transcription, DNA-dependent	GO:0005634 nucleus
scf184796.g8	GO:0008270 zinc ion binding
scf184796.g9	GO:0003676 nucleic acid binding	GO:0008270 zinc ion binding	GO:0046872 metal ion binding	GO:0005622 intracellular
scf184797.g2	GO:0008233 peptidase activity	GO:0008236 serine-type peptidase activity	GO:0016787 hydrolase activity	GO:0004252 serine-type endopeptidase activity	GO:0006508 proteolysis
scf184797.g3	GO:0005525 GTP binding	GO:0005622 intracellular
scf184797.g5	GO:0008234 cysteine-type peptidase activity	GO:0006508 proteolysis
scf184797.g7	GO:0005524 ATP binding	GO:0031072 heat shock protein binding	GO:0051082 unfolded protein binding	GO:0046872 metal ion binding	GO:0009408 response to heat	GO:0006457 protein folding	GO:0005737 cytoplasm
scf184797.g9	GO:0003824 catalytic activity	GO:0004553 hydrolase activity, hydrolyzing O-glycosyl compounds	GO:0016787 hydrolase activity	GO:0043169 cation binding	GO:0005975 carbohydrate metabolic process
scf184798.g1	GO:0003824 catalytic activity	GO:0030170 pyridoxal phosphate binding	GO:0008152 metabolic process
scf184798.g10	GO:0005515 protein binding	GO:0034613 cellular protein localization	GO:0005737 cytoplasm	GO:0005829 cytosol	GO:0005794 Golgi apparatus
scf184798.g100	GO:0003824 catalytic activity	GO:0016787 hydrolase activity	GO:0008152 metabolic process
scf184798.g101	GO:0005509 calcium ion binding
scf184798.g102	GO:0003824 catalytic activity	GO:0008152 metabolic process
scf184798.g103	GO:0003824 catalytic activity	GO:0008152 metabolic process
scf184798.g104	GO:0005215 transporter activity	GO:0006810 transport	GO:0055085 transmembrane transport	GO:0016020 membrane
scf184798.g108	GO:0008270 zinc ion binding
scf184798.g109	GO:0042273 ribosomal large subunit biogenesis	GO:0006364 rRNA processing	GO:0042254 ribosome biogenesis	GO:0005730 nucleolus	GO:0030687 preribosome, large subunit precursor	GO:0005634 nucleus
scf184798.g11	GO:0008094 DNA-dependent ATPase activity	GO:0003677 DNA binding	GO:0005524 ATP binding	GO:0017111 nucleoside-triphosphatase activity	GO:0046982 protein heterodimerization activity	GO:0000166 nucleotide binding	GO:0005515 protein binding	GO:0006259 DNA metabolic process	GO:0006974 response to DNA damage stimulus	GO:0000707 meiotic DNA recombinase assembly	GO:0000730 DNA recombinase assembly	GO:0000722 telomere maintenance via recombination	GO:0030491 heteroduplex formation	GO:0045002 double-strand break repair via single-strand annealing	GO:0006281 DNA repair	GO:0007126 meiosis	GO:0033062 Rhp55-Rhp57 complex	GO:0005634 nucleus
scf184798.g110	GO:0003824 catalytic activity	GO:0019295 coenzyme M biosynthetic process	GO:0008152 metabolic process
scf184798.g111	GO:0015171 amino acid transmembrane transporter activity	GO:0006810 transport	GO:0006865 amino acid transport	GO:0055085 transmembrane transport	GO:0003333 amino acid transmembrane transport	GO:0016021 integral to membrane	GO:0016020 membrane
scf184798.g112	GO:0003824 catalytic activity	GO:0008152 metabolic process
scf184798.g113	GO:0003824 catalytic activity	GO:0016740 transferase activity	GO:0008152 metabolic process
scf184798.g114	GO:0005488 binding
scf184798.g118	GO:0016538 cyclin-dependent protein kinase regulator activity	GO:0005515 protein binding	GO:0051301 cell division	GO:0000079 regulation of cyclin-dependent protein kinase activity	GO:0006370 mRNA capping	GO:0070816 phosphorylation of RNA polymerase II C-terminal domain	GO:0007049 cell cycle	GO:0008024 positive transcription elongation factor complex b	GO:0005829 cytosol	GO:0005634 nucleus
scf184798.g119	GO:0044237 cellular metabolic process
scf184798.g122	GO:0016740 transferase activity	GO:0008415 acyltransferase activity	GO:0008152 metabolic process
scf184798.g123	GO:0008233 peptidase activity	GO:0008235 metalloexopeptidase activity	GO:0016787 hydrolase activity	GO:0004177 aminopeptidase activity	GO:0008270 zinc ion binding	GO:0046872 metal ion binding	GO:0006508 proteolysis	GO:0009987 cellular process
scf184798.g124	GO:0004497 monooxygenase activity	GO:0016491 oxidoreductase activity	GO:0008152 metabolic process	GO:0055114 oxidation-reduction process
scf184798.g125	GO:0003700 sequence-specific DNA binding transcription factor activity	GO:0006351 transcription, DNA-dependent	GO:0006355 regulation of transcription, DNA-dependent	GO:0005634 nucleus
scf184798.g14	GO:0016881 acid-amino acid ligase activity	GO:0043687 post-translational protein modification
scf184798.g17	GO:0030686 90S preribosome	GO:0005634 nucleus
scf184798.g18	GO:0003676 nucleic acid binding
scf184798.g2	GO:0003824 catalytic activity	GO:0004553 hydrolase activity, hydrolyzing O-glycosyl compounds	GO:0030246 carbohydrate binding	GO:0008152 metabolic process	GO:0005975 carbohydrate metabolic process
scf184798.g20	GO:0005515 protein binding	GO:0005200 structural constituent of cytoskeleton	GO:0007059 chromosome segregation	GO:0007020 microtubule nucleation	GO:0051301 cell division	GO:0007067 mitosis	GO:0034501 protein localization to kinetochore	GO:0007049 cell cycle	GO:0000776 kinetochore	GO:0000778 condensed nuclear chromosome kinetochore	GO:0031262 Ndc80 complex	GO:0000775 chromosome, centromeric region	GO:0000780 condensed nuclear chromosome, centromeric region	GO:0000777 condensed chromosome kinetochore	GO:0005694 chromosome	GO:0005634 nucleus
scf184798.g21	GO:0008536 Ran GTPase binding	GO:0005515 protein binding	GO:0015031 protein transport	GO:0006606 protein import into nucleus	GO:0006810 transport	GO:0051028 mRNA transport	GO:0005634 nucleus
scf184798.g27	GO:0048511 rhythmic process
scf184798.g28	GO:0003723 RNA binding
scf184798.g29	GO:0005488 binding	GO:0008565 protein transporter activity	GO:0006886 intracellular protein transport
scf184798.g33	GO:0005524 ATP binding	GO:0000166 nucleotide binding
scf184798.g34	GO:0003735 structural constituent of ribosome	GO:0006412 translation	GO:0005622 intracellular	GO:0005840 ribosome	GO:0030529 ribonucleoprotein complex	GO:0015935 small ribosomal subunit
scf184798.g35	GO:0016833 oxo-acid-lyase activity	GO:0004049 anthranilate synthase activity	GO:0000162 tryptophan biosynthetic process	GO:0009058 biosynthetic process
scf184798.g36	GO:0051082 unfolded protein binding	GO:0005515 protein binding	GO:0000493 box H/ACA snoRNP assembly	GO:0005654 nucleoplasm	GO:0005634 nucleus
scf184798.g38	GO:0005351 sugar:hydrogen symporter activity	GO:0008643 carbohydrate transport	GO:0016021 integral to membrane	GO:0000139 Golgi membrane
scf184798.g39	GO:0003824 catalytic activity	GO:0005524 ATP binding	GO:0015662 ATPase activity, coupled to transmembrane movement of ions, phosphorylative mechanism	GO:0000166 nucleotide binding	GO:0016787 hydrolase activity	GO:0016820 hydrolase activity, acting on acid anhydrides, catalyzing transmembrane movement of substances	GO:0005388 calcium-transporting ATPase activity	GO:0008152 metabolic process	GO:0006754 ATP biosynthetic process	GO:0006810 transport	GO:0006811 ion transport	GO:0006816 calcium ion transport	GO:0006812 cation transport	GO:0016021 integral to membrane	GO:0016020 membrane
scf184798.g4	GO:0003824 catalytic activity	GO:0030170 pyridoxal phosphate binding	GO:0008152 metabolic process
scf184798.g45	GO:0005515 protein binding	GO:0034551 mitochondrial respiratory chain complex III assembly	GO:0005739 mitochondrion	GO:0016021 integral to membrane	GO:0016020 membrane	GO:0031305 integral to mitochondrial inner membrane	GO:0031966 mitochondrial membrane
scf184798.g48	GO:0034739 histone deacetylase activity (H3-K16 specific)	GO:0046970 NAD-dependent histone deacetylase activity (H4-K16 specific)	GO:0032129 histone deacetylase activity (H3-K9 specific)	GO:0046969 NAD-dependent histone deacetylase activity (H3-K9 specific)	GO:0032041 NAD-dependent histone deacetylase activity (H3-K14 specific)	GO:0016787 hydrolase activity	GO:0004407 histone deacetylase activity	GO:0031078 histone deacetylase activity (H3-K14 specific)	GO:0016568 chromatin modification	GO:0006351 transcription, DNA-dependent	GO:0016575 histone deacetylation	GO:0006355 regulation of transcription, DNA-dependent	GO:0005634 nucleus
scf184798.g49	GO:0005488 binding	GO:0003723 RNA binding	GO:0000166 nucleotide binding	GO:0003676 nucleic acid binding
scf184798.g50	GO:0003677 DNA binding	GO:0003700 sequence-specific DNA binding transcription factor activity	GO:0006351 transcription, DNA-dependent	GO:0006355 regulation of transcription, DNA-dependent
scf184798.g52	GO:0003899 DNA-directed RNA polymerase activity	GO:0003677 DNA binding	GO:0003702 RNA polymerase II transcription factor activity	GO:0006367 transcription initiation from RNA polymerase II promoter
scf184798.g54	GO:0003824 catalytic activity	GO:0008152 metabolic process
scf184798.g57	GO:0003676 nucleic acid binding	GO:0008270 zinc ion binding	GO:0046872 metal ion binding
scf184798.g58	GO:0016787 hydrolase activity
scf184798.g59	GO:0005524 ATP binding	GO:0004386 helicase activity	GO:0008026 ATP-dependent helicase activity	GO:0003676 nucleic acid binding	GO:0016787 hydrolase activity
scf184798.g61	GO:0016021 integral to membrane	GO:0016020 membrane
scf184798.g63	GO:0016021 integral to membrane
scf184798.g64	GO:0003824 catalytic activity	GO:0005488 binding	GO:0050662 coenzyme binding	GO:0044237 cellular metabolic process	GO:0008152 metabolic process
scf184798.g65	GO:0005488 binding	GO:0005086 ARF guanyl-nucleotide exchange factor activity	GO:0032012 regulation of ARF protein signal transduction	GO:0005622 intracellular
scf184798.g68	GO:0007126 meiosis
scf184798.g69	GO:0007049 cell cycle	GO:0005634 nucleus
scf184798.g70	GO:0008198 ferrous iron binding	GO:0016491 oxidoreductase activity	GO:0008270 zinc ion binding	GO:0016701 oxidoreductase activity, acting on single donors with incorporation of molecular oxygen	GO:0055114 oxidation-reduction process	GO:0006725 cellular aromatic compound metabolic process
scf184798.g71	GO:0004672 protein kinase activity	GO:0005524 ATP binding	GO:0004674 protein serine/threonine kinase activity	GO:0016301 kinase activity	GO:0016740 transferase activity	GO:0000166 nucleotide binding	GO:0016310 phosphorylation	GO:0006468 protein phosphorylation
scf184798.g72	GO:0003824 catalytic activity	GO:0005488 binding	GO:0000036 acyl carrier activity	GO:0031177 phosphopantetheine binding	GO:0048037 cofactor binding	GO:0008152 metabolic process
scf184798.g73	GO:0004408 holocytochrome-c synthase activity	GO:0005739 mitochondrion
scf184798.g74	GO:0003824 catalytic activity	GO:0018580 nitronate monooxygenase activity	GO:0008152 metabolic process	GO:0055114 oxidation-reduction process
scf184798.g75	GO:0043234 protein complex	GO:0005829 cytosol	GO:0005634 nucleus
scf184798.g78	GO:0008318 protein prenyltransferase activity	GO:0018342 protein prenylation
scf184798.g80	GO:0008199 ferric iron binding	GO:0003824 catalytic activity	GO:0018576 catechol 1,2-dioxygenase activity	GO:0005506 iron ion binding	GO:0016702 oxidoreductase activity, acting on single donors with incorporation of molecular oxygen, incorporation of two atoms of oxygen	GO:0009712 catechol metabolic process	GO:0055114 oxidation-reduction process	GO:0006725 cellular aromatic compound metabolic process
scf184798.g86	GO:0003676 nucleic acid binding
scf184798.g9	GO:0003824 catalytic activity	GO:0016831 carboxy-lyase activity	GO:0030170 pyridoxal phosphate binding	GO:0016829 lyase activity	GO:0004351 glutamate decarboxylase activity	GO:0006536 glutamate metabolic process	GO:0019752 carboxylic acid metabolic process
scf184798.g90	GO:0004553 hydrolase activity, hydrolyzing O-glycosyl compounds	GO:0016798 hydrolase activity, acting on glycosyl bonds	GO:0030246 carbohydrate binding	GO:0016787 hydrolase activity	GO:0033943 galactan 1,3-beta-galactosidase activity	GO:0008152 metabolic process	GO:0005975 carbohydrate metabolic process
scf184798.g91	GO:0003824 catalytic activity	GO:0008152 metabolic process	GO:0042823 pyridoxal phosphate biosynthetic process
scf184798.g94	GO:0016538 cyclin-dependent protein kinase regulator activity	GO:0000079 regulation of cyclin-dependent protein kinase activity	GO:0005737 cytoplasm	GO:0005829 cytosol	GO:0005634 nucleus
scf184798.g96	GO:0008233 peptidase activity	GO:0004190 aspartic-type endopeptidase activity	GO:0016787 hydrolase activity	GO:0006508 proteolysis
scf184798.g98	GO:0003700 sequence-specific DNA binding transcription factor activity	GO:0008270 zinc ion binding	GO:0006351 transcription, DNA-dependent	GO:0006355 regulation of transcription, DNA-dependent	GO:0005634 nucleus
scf184798.g99	GO:0006364 rRNA processing	GO:0042254 ribosome biogenesis	GO:0005730 nucleolus	GO:0030529 ribonucleoprotein complex	GO:0005634 nucleus
scf184799.g1	GO:0046983 protein dimerization activity	GO:0003676 nucleic acid binding
scf184799.g11	GO:0005515 protein binding	GO:0000329 fungal-type vacuole membrane	GO:0016021 integral to membrane	GO:0016020 membrane	GO:0005773 vacuole	GO:0005774 vacuolar membrane
scf184799.g12	GO:0004386 helicase activity
scf184799.g14	GO:0004671 protein C-terminal S-isoprenylcysteine carboxyl O-methyltransferase activity	GO:0006481 C-terminal protein methylation	GO:0016021 integral to membrane
scf184799.g15	GO:0005634 nucleus
scf184799.g16	GO:0003677 DNA binding	GO:0005524 ATP binding	GO:0004386 helicase activity	GO:0003676 nucleic acid binding	GO:0016817 hydrolase activity, acting on acid anhydrides
scf184799.g17	GO:0003682 chromatin binding	GO:0006333 chromatin assembly or disassembly	GO:0000785 chromatin	GO:0005634 nucleus
scf184799.g18	GO:0042802 identical protein binding	GO:0005515 protein binding	GO:0006974 response to DNA damage stimulus	GO:0000723 telomere maintenance	GO:0007095 mitotic cell cycle G2/M transition DNA damage checkpoint	GO:0008156 negative regulation of DNA replication	GO:0007049 cell cycle	GO:0005622 intracellular	GO:0005634 nucleus
scf184799.g2	GO:0004497 monooxygenase activity
scf184799.g20	GO:0015031 protein transport
scf184799.g22	GO:0003723 RNA binding	GO:0009982 pseudouridine synthase activity	GO:0009451 RNA modification	GO:0006396 RNA processing	GO:0031119 tRNA pseudouridine synthesis	GO:0001522 pseudouridine synthesis
scf184799.g23	GO:0003824 catalytic activity	GO:0016829 lyase activity	GO:0008152 metabolic process
scf184799.g24	GO:0008750 NAD(P)+ transhydrogenase (AB-specific) activity	GO:0003824 catalytic activity	GO:0005488 binding	GO:0008746 NAD(P)+ transhydrogenase activity	GO:0016491 oxidoreductase activity	GO:0008152 metabolic process	GO:0055114 oxidation-reduction process	GO:0015992 proton transport
scf184799.g25	GO:0008750 NAD(P)+ transhydrogenase (AB-specific) activity	GO:0008746 NAD(P)+ transhydrogenase activity	GO:0016491 oxidoreductase activity	GO:0055114 oxidation-reduction process	GO:0015992 proton transport
scf184799.g26	GO:0005338 nucleotide-sugar transmembrane transporter activity	GO:0005351 sugar:hydrogen symporter activity	GO:0006810 transport	GO:0015780 nucleotide-sugar transport	GO:0008643 carbohydrate transport	GO:0016021 integral to membrane	GO:0016020 membrane	GO:0000139 Golgi membrane
scf184799.g27	GO:0003677 DNA binding	GO:0004518 nuclease activity	GO:0004519 endonuclease activity	GO:0006281 DNA repair	GO:0005622 intracellular
scf184799.g28	GO:0006626 protein targeting to mitochondrion	GO:0005741 mitochondrial outer membrane
scf184799.g29	GO:0016251 general RNA polymerase II transcription factor activity	GO:0006367 transcription initiation from RNA polymerase II promoter	GO:0005669 transcription factor TFIID complex
scf184799.g30	GO:0003843 1,3-beta-D-glucan synthase activity	GO:0006075 1,3-beta-D-glucan biosynthetic process	GO:0000148 1,3-beta-D-glucan synthase complex	GO:0016020 membrane
scf184799.g31	GO:0003824 catalytic activity	GO:0004721 phosphoprotein phosphatase activity	GO:0008152 metabolic process
scf184799.g32	GO:0003924 GTPase activity	GO:0000166 nucleotide binding	GO:0005525 GTP binding	GO:0006184 GTP catabolic process	GO:0006913 nucleocytoplasmic transport	GO:0007165 signal transduction	GO:0006886 intracellular protein transport
scf184799.g33	GO:0015520 tetracycline:hydrogen antiporter activity	GO:0015904 tetracycline transport	GO:0006810 transport	GO:0055085 transmembrane transport	GO:0046677 response to antibiotic	GO:0016021 integral to membrane
scf184799.g35	GO:0004672 protein kinase activity	GO:0005524 ATP binding	GO:0004674 protein serine/threonine kinase activity	GO:0000166 nucleotide binding	GO:0006468 protein phosphorylation
scf184799.g37	GO:0008270 zinc ion binding
scf184799.g39	GO:0033554 cellular response to stress	GO:0005737 cytoplasm	GO:0031965 nuclear membrane	GO:0005829 cytosol	GO:0016021 integral to membrane	GO:0016020 membrane	GO:0005634 nucleus
scf184799.g40	GO:0033554 cellular response to stress	GO:0005737 cytoplasm	GO:0031965 nuclear membrane	GO:0005829 cytosol	GO:0016021 integral to membrane	GO:0016020 membrane	GO:0005634 nucleus
scf184799.g41	GO:0008233 peptidase activity	GO:0005524 ATP binding	GO:0017111 nucleoside-triphosphatase activity	GO:0004222 metalloendopeptidase activity	GO:0000166 nucleotide binding	GO:0016887 ATPase activity	GO:0030163 protein catabolic process	GO:0006508 proteolysis	GO:0006200 ATP catabolic process	GO:0016020 membrane
scf184799.g43	GO:0005488 binding
scf184799.g46	GO:0003676 nucleic acid binding	GO:0030529 ribonucleoprotein complex
scf184799.g48	GO:0004812 aminoacyl-tRNA ligase activity	GO:0005524 ATP binding	GO:0004816 asparagine-tRNA ligase activity	GO:0004815 aspartate-tRNA ligase activity	GO:0000166 nucleotide binding	GO:0003676 nucleic acid binding	GO:0016874 ligase activity	GO:0006421 asparaginyl-tRNA aminoacylation	GO:0006418 tRNA aminoacylation for protein translation	GO:0006422 aspartyl-tRNA aminoacylation	GO:0006412 translation	GO:0005737 cytoplasm
scf184799.g49	GO:0031072 heat shock protein binding	GO:0051082 unfolded protein binding	GO:0006457 protein folding
scf184799.g5	GO:0006914 autophagy	GO:0015031 protein transport	GO:0006810 transport	GO:0005770 late endosome
scf184799.g50	GO:0005524 ATP binding	GO:0017111 nucleoside-triphosphatase activity	GO:0000166 nucleotide binding
scf184799.g51	GO:0008168 methyltransferase activity	GO:0008152 metabolic process	GO:0032259 methylation
scf184799.g52	GO:0005509 calcium ion binding	GO:0016020 membrane
scf184799.g54	GO:0003735 structural constituent of ribosome	GO:0003723 RNA binding	GO:0003676 nucleic acid binding	GO:0006412 translation	GO:0005622 intracellular	GO:0005840 ribosome
scf184799.g55	GO:0005634 nucleus
scf184799.g56	GO:0046961 proton-transporting ATPase activity, rotational mechanism	GO:0042626 ATPase activity, coupled to transmembrane movement of substances	GO:0015991 ATP hydrolysis coupled proton transport	GO:0033178 proton-transporting two-sector ATPase complex, catalytic domain
scf184799.g58	GO:0005730 nucleolus	GO:0005634 nucleus
scf184799.g59	GO:0004221 ubiquitin thiolesterase activity	GO:0006511 ubiquitin-dependent protein catabolic process
scf184799.g6	GO:0005488 binding
scf184799.g62	GO:0043461 proton-transporting ATP synthase complex assembly
scf184799.g64	GO:0031072 heat shock protein binding	GO:0051082 unfolded protein binding	GO:0006457 protein folding
scf184799.g66	GO:0005886 plasma membrane	GO:0016021 integral to membrane	GO:0016020 membrane	GO:0000139 Golgi membrane	GO:0005794 Golgi apparatus
scf184799.g67	GO:0016279 protein-lysine N-methyltransferase activity	GO:0016740 transferase activity	GO:0008168 methyltransferase activity	GO:0032259 methylation	GO:0018026 peptidyl-lysine monomethylation	GO:0018023 peptidyl-lysine trimethylation
scf184799.g71	GO:0005216 ion channel activity	GO:0006811 ion transport	GO:0016021 integral to membrane	GO:0016020 membrane
scf184799.g72	GO:0016491 oxidoreductase activity	GO:0055114 oxidation-reduction process
scf184799.g73	GO:0005737 cytoplasm	GO:0005840 ribosome
scf184799.g74	GO:0005488 binding	GO:0008565 protein transporter activity	GO:0015031 protein transport	GO:0016192 vesicle-mediated transport	GO:0006886 intracellular protein transport	GO:0030117 membrane coat
scf184799.g76	GO:0016491 oxidoreductase activity	GO:0055114 oxidation-reduction process
scf184799.g79	GO:0008171 O-methyltransferase activity
scf184799.g8	GO:0003735 structural constituent of ribosome	GO:0030528 transcription regulator activity	GO:0006412 translation	GO:0005622 intracellular	GO:0005840 ribosome	GO:0015934 large ribosomal subunit	GO:0030529 ribonucleoprotein complex
scf184799.g80	GO:0005639 integral to nuclear inner membrane
scf184799.g81	GO:0015031 protein transport	GO:0006464 protein modification process
scf184800.g2	GO:0003676 nucleic acid binding
scf184801.g12	GO:0031305 integral to mitochondrial inner membrane
scf184801.g14	GO:0008233 peptidase activity	GO:0008236 serine-type peptidase activity	GO:0016787 hydrolase activity	GO:0004252 serine-type endopeptidase activity	GO:0006508 proteolysis
scf184801.g15	GO:0004651 polynucleotide 5'-phosphatase activity	GO:0006370 mRNA capping	GO:0031533 mRNA cap methyltransferase complex
scf184801.g16	GO:0008270 zinc ion binding	GO:0005622 intracellular
scf184801.g17	GO:0016624 oxidoreductase activity, acting on the aldehyde or oxo group of donors, disulfide as acceptor	GO:0008152 metabolic process
scf184801.g20	GO:0016614 oxidoreductase activity, acting on CH-OH group of donors	GO:0016491 oxidoreductase activity	GO:0046872 metal ion binding	GO:0055114 oxidation-reduction process
scf184801.g21	GO:0015297 antiporter activity	GO:0015238 drug transmembrane transporter activity	GO:0006855 drug transmembrane transport	GO:0055085 transmembrane transport	GO:0016020 membrane
scf184801.g22	GO:0016813 hydrolase activity, acting on carbon-nitrogen (but not peptide) bonds, in linear amidines	GO:0016787 hydrolase activity	GO:0046872 metal ion binding
scf184801.g29	GO:0003676 nucleic acid binding	GO:0005634 nucleus
scf184801.g3	GO:0003824 catalytic activity	GO:0050660 flavin adenine dinucleotide binding	GO:0016491 oxidoreductase activity	GO:0008152 metabolic process
scf184801.g32	GO:0046873 metal ion transmembrane transporter activity	GO:0030001 metal ion transport	GO:0055085 transmembrane transport	GO:0016020 membrane
scf184801.g33	GO:0016787 hydrolase activity
scf184801.g34	GO:0008234 cysteine-type peptidase activity	GO:0006508 proteolysis
scf184801.g35	GO:0016758 transferase activity, transferring hexosyl groups
scf184801.g37	GO:0050660 flavin adenine dinucleotide binding	GO:0009055 electron carrier activity	GO:0016491 oxidoreductase activity	GO:0008033 tRNA processing
scf184801.g38	GO:0003824 catalytic activity	GO:0005488 binding	GO:0016491 oxidoreductase activity	GO:0008152 metabolic process	GO:0055114 oxidation-reduction process
scf184801.g4	GO:0005739 mitochondrion	GO:0005783 endoplasmic reticulum
scf184801.g41	GO:0003725 double-stranded RNA binding	GO:0003723 RNA binding	GO:0007017 microtubule-based process	GO:0005622 intracellular	GO:0005869 dynactin complex
scf184801.g43	GO:0005515 protein binding	GO:0009306 protein secretion	GO:0006810 transport	GO:0016192 vesicle-mediated transport	GO:0006888 ER to Golgi vesicle-mediated transport	GO:0005737 cytoplasm	GO:0030127 COPII vesicle coat	GO:0005801 cis-Golgi network
scf184801.g45	GO:0003677 DNA binding	GO:0008270 zinc ion binding	GO:0005634 nucleus
scf184801.g46	GO:0003824 catalytic activity	GO:0005488 binding	GO:0008641 small protein activating enzyme activity	GO:0008152 metabolic process	GO:0006464 protein modification process
scf184801.g47	GO:0005524 ATP binding	GO:0016874 ligase activity	GO:0004326 tetrahydrofolylpolyglutamate synthase activity	GO:0009396 folic acid-containing compound biosynthetic process	GO:0009058 biosynthetic process
scf184801.g48	GO:0003824 catalytic activity	GO:0005488 binding	GO:0000166 nucleotide binding	GO:0016491 oxidoreductase activity	GO:0003676 nucleic acid binding	GO:0008152 metabolic process	GO:0055114 oxidation-reduction process
scf184801.g5	GO:0003743 translation initiation factor activity	GO:0006413 translational initiation	GO:0006412 translation	GO:0005737 cytoplasm
scf184801.g50	GO:0005524 ATP binding	GO:0005694 chromosome
scf184801.g51	GO:0003824 catalytic activity	GO:0004451 isocitrate lyase activity	GO:0016829 lyase activity	GO:0008152 metabolic process	GO:0019752 carboxylic acid metabolic process
scf184801.g53	GO:0003779 actin binding	GO:0030036 actin cytoskeleton organization	GO:0008290 F-actin capping protein complex
scf184801.g54	GO:0003824 catalytic activity	GO:0008152 metabolic process
scf184801.g55	GO:0003824 catalytic activity	GO:0008152 metabolic process
scf184801.g56	GO:0003824 catalytic activity	GO:0008152 metabolic process
scf184801.g57	GO:0003824 catalytic activity	GO:0035091 phosphatidylinositol binding	GO:0008152 metabolic process	GO:0007154 cell communication
scf184801.g58	GO:0000398 nuclear mRNA splicing, via spliceosome	GO:0005681 spliceosomal complex
scf184801.g6	GO:0016881 acid-amino acid ligase activity	GO:0016874 ligase activity	GO:0006464 protein modification process	GO:0005622 intracellular
scf184801.g62	GO:0006364 rRNA processing	GO:0042254 ribosome biogenesis	GO:0005730 nucleolus	GO:0005634 nucleus
scf184801.g9	GO:0004671 protein C-terminal S-isoprenylcysteine carboxyl O-methyltransferase activity	GO:0006481 C-terminal protein methylation	GO:0016021 integral to membrane
scf184802.g2	GO:0003676 nucleic acid binding	GO:0008270 zinc ion binding
scf184803.g10	GO:0005524 ATP binding	GO:0000166 nucleotide binding
scf184803.g12	GO:0006334 nucleosome assembly	GO:0005634 nucleus
scf184803.g15	GO:0004672 protein kinase activity	GO:0005524 ATP binding	GO:0008270 zinc ion binding	GO:0006468 protein phosphorylation	GO:0005622 intracellular
scf184803.g17	GO:0050660 flavin adenine dinucleotide binding	GO:0016614 oxidoreductase activity, acting on CH-OH group of donors	GO:0006066 alcohol metabolic process
scf184803.g18	GO:0050660 flavin adenine dinucleotide binding	GO:0050661 NADP binding	GO:0004499 flavin-containing monooxygenase activity	GO:0055114 oxidation-reduction process
scf184803.g21	GO:0005515 protein binding	GO:0015248 sterol transporter activity	GO:0008289 lipid binding	GO:0006869 lipid transport	GO:0006810 transport	GO:0015918 sterol transport	GO:0005886 plasma membrane	GO:0016020 membrane	GO:0005783 endoplasmic reticulum	GO:0032541 cortical endoplasmic reticulum	GO:0005935 cellular bud neck
scf184803.g22	GO:0051537 2 iron, 2 sulfur cluster binding	GO:0008942 nitrite reductase [NAD(P)H] activity	GO:0050660 flavin adenine dinucleotide binding	GO:0051536 iron-sulfur cluster binding	GO:0016491 oxidoreductase activity	GO:0020037 heme binding	GO:0046872 metal ion binding	GO:0055114 oxidation-reduction process	GO:0042128 nitrate assimilation
scf184803.g23	GO:0003824 catalytic activity	GO:0008152 metabolic process
scf184803.g24	GO:0008233 peptidase activity	GO:0008234 cysteine-type peptidase activity	GO:0016787 hydrolase activity	GO:0006914 autophagy	GO:0015031 protein transport	GO:0006810 transport	GO:0005737 cytoplasm
scf184803.g25	GO:0000166 nucleotide binding	GO:0005525 GTP binding	GO:0007264 small GTPase mediated signal transduction
scf184803.g26	GO:0005524 ATP binding	GO:0004386 helicase activity	GO:0008026 ATP-dependent helicase activity	GO:0003676 nucleic acid binding	GO:0016787 hydrolase activity
scf184803.g27	GO:0003824 catalytic activity	GO:0005488 binding	GO:0016491 oxidoreductase activity	GO:0008152 metabolic process	GO:0055114 oxidation-reduction process
scf184803.g29	GO:0016491 oxidoreductase activity	GO:0008152 metabolic process	GO:0055114 oxidation-reduction process
scf184803.g3	GO:0008270 zinc ion binding
scf184803.g30	GO:0016747 transferase activity, transferring acyl groups other than amino-acyl groups	GO:0016740 transferase activity	GO:0008080 N-acetyltransferase activity	GO:0008415 acyltransferase activity	GO:0008152 metabolic process	GO:0005737 cytoplasm	GO:0005829 cytosol	GO:0005634 nucleus
scf184803.g31	GO:0008519 ammonium transmembrane transporter activity	GO:0015123 acetate transmembrane transporter activity	GO:0019740 nitrogen utilization	GO:0015696 ammonium transport	GO:0006810 transport	GO:0035433 acetate transmembrane transport	GO:0055085 transmembrane transport	GO:0006811 ion transport	GO:0006846 acetate transport	GO:0072488 ammonium transmembrane transport	GO:0007126 meiosis	GO:0001950 plasma membrane enriched fraction	GO:0005739 mitochondrion	GO:0005886 plasma membrane	GO:0016021 integral to membrane	GO:0016020 membrane	GO:0005773 vacuole	GO:0005774 vacuolar membrane
scf184803.g32	GO:0005524 ATP binding	GO:0017111 nucleoside-triphosphatase activity	GO:0000166 nucleotide binding	GO:0016887 ATPase activity	GO:0006200 ATP catabolic process
scf184803.g33	GO:0004725 protein tyrosine phosphatase activity	GO:0016791 phosphatase activity	GO:0016787 hydrolase activity	GO:0004721 phosphoprotein phosphatase activity	GO:0035335 peptidyl-tyrosine dephosphorylation	GO:0006470 protein dephosphorylation	GO:0016311 dephosphorylation
scf184803.g35	GO:0005524 ATP binding	GO:0017111 nucleoside-triphosphatase activity	GO:0000166 nucleotide binding	GO:0016887 ATPase activity	GO:0006200 ATP catabolic process
scf184803.g37	GO:0003950 NAD+ ADP-ribosyltransferase activity	GO:0006471 protein ADP-ribosylation
scf184803.g6	GO:0033554 cellular response to stress	GO:0016021 integral to membrane	GO:0016020 membrane	GO:0005783 endoplasmic reticulum
scf184803.g7	GO:0003824 catalytic activity	GO:0009116 nucleoside metabolic process
scf184803.g9	GO:0003824 catalytic activity	GO:0019120 hydrolase activity, acting on acid halide bonds, in C-halide compounds	GO:0016787 hydrolase activity	GO:0008152 metabolic process
scf184804.g1	GO:0003824 catalytic activity	GO:0008152 metabolic process
scf184804.g10	GO:0009039 urease activity	GO:0016810 hydrolase activity, acting on carbon-nitrogen (but not peptide) bonds	GO:0016151 nickel ion binding	GO:0016787 hydrolase activity	GO:0046872 metal ion binding	GO:0019627 urea metabolic process	GO:0006807 nitrogen compound metabolic process	GO:0005737 cytoplasm
scf184804.g11	GO:0004672 protein kinase activity	GO:0005524 ATP binding	GO:0004674 protein serine/threonine kinase activity	GO:0000166 nucleotide binding	GO:0006468 protein phosphorylation
scf184804.g13	GO:0015520 tetracycline:hydrogen antiporter activity	GO:0015904 tetracycline transport	GO:0055085 transmembrane transport	GO:0046677 response to antibiotic	GO:0016021 integral to membrane
scf184804.g16	GO:0003824 catalytic activity	GO:0050660 flavin adenine dinucleotide binding	GO:0016491 oxidoreductase activity	GO:0055114 oxidation-reduction process
scf184804.g19	GO:0050660 flavin adenine dinucleotide binding	GO:0003995 acyl-CoA dehydrogenase activity	GO:0016627 oxidoreductase activity, acting on the CH-CH group of donors	GO:0020037 heme binding	GO:0046872 metal ion binding	GO:0008152 metabolic process	GO:0055114 oxidation-reduction process
scf184804.g2	GO:0008233 peptidase activity	GO:0004190 aspartic-type endopeptidase activity	GO:0016787 hydrolase activity	GO:0006508 proteolysis
scf184804.g22	GO:0005488 binding	GO:0005083 small GTPase regulator activity
scf184804.g3	GO:0004672 protein kinase activity	GO:0005524 ATP binding	GO:0004674 protein serine/threonine kinase activity	GO:0016301 kinase activity	GO:0000166 nucleotide binding	GO:0016310 phosphorylation	GO:0006468 protein phosphorylation
scf184804.g4	GO:0003677 DNA binding	GO:0016747 transferase activity, transferring acyl groups other than amino-acyl groups	GO:0016740 transferase activity	GO:0008270 zinc ion binding	GO:0046872 metal ion binding	GO:0005634 nucleus
scf184804.g6	GO:0016846 carbon-sulfur lyase activity	GO:0008152 metabolic process
scf184804.g7	GO:0016627 oxidoreductase activity, acting on the CH-CH group of donors	GO:0006629 lipid metabolic process	GO:0005737 cytoplasm	GO:0016021 integral to membrane
scf184805.g18	GO:0003677 DNA binding	GO:0003682 chromatin binding	GO:0003723 RNA binding	GO:0003676 nucleic acid binding	GO:0003964 RNA-directed DNA polymerase activity	GO:0015074 DNA integration	GO:0006333 chromatin assembly or disassembly	GO:0006278 RNA-dependent DNA replication	GO:0000785 chromatin	GO:0005634 nucleus
scf184805.g20	GO:0003677 DNA binding	GO:0003682 chromatin binding	GO:0003723 RNA binding	GO:0003676 nucleic acid binding	GO:0003964 RNA-directed DNA polymerase activity	GO:0015074 DNA integration	GO:0006333 chromatin assembly or disassembly	GO:0006278 RNA-dependent DNA replication	GO:0000785 chromatin	GO:0005634 nucleus
scf184805.g21	GO:0003677 DNA binding	GO:0003682 chromatin binding	GO:0003723 RNA binding	GO:0003676 nucleic acid binding	GO:0003964 RNA-directed DNA polymerase activity	GO:0015074 DNA integration	GO:0006333 chromatin assembly or disassembly	GO:0006278 RNA-dependent DNA replication	GO:0000785 chromatin	GO:0005634 nucleus
scf184805.g22	GO:0016788 hydrolase activity, acting on ester bonds
scf184805.g24	GO:0003824 catalytic activity	GO:0000250 lanosterol synthase activity	GO:0016853 isomerase activity	GO:0016866 intramolecular transferase activity	GO:0008152 metabolic process
scf184805.g25	GO:0003824 catalytic activity	GO:0000250 lanosterol synthase activity	GO:0016853 isomerase activity	GO:0016866 intramolecular transferase activity	GO:0008152 metabolic process
scf184805.g27	GO:0003824 catalytic activity	GO:0004553 hydrolase activity, hydrolyzing O-glycosyl compounds	GO:0043169 cation binding	GO:0005975 carbohydrate metabolic process
scf184805.g28	GO:0004806 triglyceride lipase activity	GO:0016787 hydrolase activity	GO:0006629 lipid metabolic process
scf184805.g31	GO:0016747 transferase activity, transferring acyl groups other than amino-acyl groups	GO:0016740 transferase activity	GO:0008415 acyltransferase activity
scf184805.g35	GO:0008270 zinc ion binding	GO:0046872 metal ion binding
scf184805.g38	GO:0046907 intracellular transport
scf184805.g39	GO:0009055 electron carrier activity	GO:0015035 protein disulfide oxidoreductase activity	GO:0045454 cell redox homeostasis	GO:0006662 glycerol ether metabolic process
scf184805.g4	GO:0042273 ribosomal large subunit biogenesis	GO:0042254 ribosome biogenesis	GO:0000027 ribosomal large subunit assembly	GO:0000463 maturation of LSU-rRNA from tricistronic rRNA transcript (SSU-rRNA, 5.8S rRNA, LSU-rRNA)	GO:0000466 maturation of 5.8S rRNA from tricistronic rRNA transcript (SSU-rRNA, 5.8S rRNA, LSU-rRNA)	GO:0031965 nuclear membrane	GO:0005730 nucleolus	GO:0016020 membrane	GO:0005624 membrane fraction	GO:0005634 nucleus
scf184805.g42	GO:0008270 zinc ion binding	GO:0005622 intracellular
scf184805.g44	GO:0016301 kinase activity
scf184805.g45	GO:0050660 flavin adenine dinucleotide binding	GO:0016614 oxidoreductase activity, acting on CH-OH group of donors	GO:0006066 alcohol metabolic process
scf184805.g46	GO:0016847 1-aminocyclopropane-1-carboxylate synthase activity	GO:0003824 catalytic activity	GO:0016769 transferase activity, transferring nitrogenous groups	GO:0030170 pyridoxal phosphate binding	GO:0042218 1-aminocyclopropane-1-carboxylate biosynthetic process	GO:0009058 biosynthetic process
scf184805.g48	GO:0016491 oxidoreductase activity	GO:0055114 oxidation-reduction process
scf184805.g5	GO:0003676 nucleic acid binding	GO:0005622 intracellular
scf184805.g55	GO:0016021 integral to membrane	GO:0016020 membrane
scf184805.g7	GO:0015171 amino acid transmembrane transporter activity	GO:0006810 transport	GO:0006865 amino acid transport	GO:0055085 transmembrane transport	GO:0003333 amino acid transmembrane transport	GO:0016021 integral to membrane	GO:0016020 membrane
scf184805.g8	GO:0008168 methyltransferase activity	GO:0032259 methylation
scf184805.g9	GO:0005089 Rho guanyl-nucleotide exchange factor activity	GO:0005083 small GTPase regulator activity	GO:0035023 regulation of Rho protein signal transduction	GO:0005622 intracellular
scf184806.g1	GO:0003676 nucleic acid binding	GO:0008270 zinc ion binding
scf184806.g13	GO:0016740 transferase activity	GO:0008415 acyltransferase activity	GO:0008152 metabolic process
scf184806.g16	GO:0006810 transport	GO:0016192 vesicle-mediated transport	GO:0016021 integral to membrane	GO:0016020 membrane
scf184806.g18	GO:0005488 binding
scf184806.g24	GO:0003735 structural constituent of ribosome	GO:0006412 translation	GO:0005840 ribosome
scf184806.g27	GO:0003824 catalytic activity	GO:0005488 binding	GO:0016491 oxidoreductase activity	GO:0008152 metabolic process	GO:0055114 oxidation-reduction process
scf184806.g29	GO:0004842 ubiquitin-protein ligase activity	GO:0008270 zinc ion binding	GO:0046872 metal ion binding	GO:0016567 protein ubiquitination
scf184806.g3	GO:0008270 zinc ion binding	GO:0046872 metal ion binding
scf184806.g30	GO:0016787 hydrolase activity
scf184806.g33	GO:0004553 hydrolase activity, hydrolyzing O-glycosyl compounds	GO:0008810 cellulase activity	GO:0000272 polysaccharide catabolic process
scf184806.g5	GO:0031072 heat shock protein binding	GO:0051082 unfolded protein binding	GO:0006457 protein folding
scf184806.g8	GO:0004672 protein kinase activity	GO:0005524 ATP binding	GO:0004674 protein serine/threonine kinase activity	GO:0000166 nucleotide binding	GO:0006468 protein phosphorylation
scf184806.g9	GO:0003677 DNA binding	GO:0043565 sequence-specific DNA binding	GO:0016973 poly(A)+ mRNA export from nucleus	GO:0005643 nuclear pore
scf184809.g2	GO:0003677 DNA binding	GO:0003682 chromatin binding	GO:0003723 RNA binding	GO:0003676 nucleic acid binding	GO:0003964 RNA-directed DNA polymerase activity	GO:0015074 DNA integration	GO:0006333 chromatin assembly or disassembly	GO:0006278 RNA-dependent DNA replication	GO:0000785 chromatin	GO:0005634 nucleus
scf184809.g3	GO:0003677 DNA binding	GO:0003682 chromatin binding	GO:0003723 RNA binding	GO:0003676 nucleic acid binding	GO:0003964 RNA-directed DNA polymerase activity	GO:0015074 DNA integration	GO:0006333 chromatin assembly or disassembly	GO:0006278 RNA-dependent DNA replication	GO:0000785 chromatin	GO:0005634 nucleus
scf184810.g3	GO:0003723 RNA binding	GO:0003676 nucleic acid binding	GO:0003964 RNA-directed DNA polymerase activity	GO:0004523 ribonuclease H activity	GO:0006278 RNA-dependent DNA replication
scf184810.g4	GO:0003723 RNA binding	GO:0003676 nucleic acid binding	GO:0003964 RNA-directed DNA polymerase activity	GO:0004523 ribonuclease H activity	GO:0006278 RNA-dependent DNA replication
scf184811.g3	GO:0003676 nucleic acid binding	GO:0008270 zinc ion binding
scf184812.g1	GO:0055085 transmembrane transport
scf184812.g2	GO:0004713 protein tyrosine kinase activity	GO:0006468 protein phosphorylation
scf184813.g10	GO:0003723 RNA binding	GO:0003964 RNA-directed DNA polymerase activity	GO:0006278 RNA-dependent DNA replication
scf184813.g12	GO:0042318 penicillin biosynthetic process
scf184813.g13	GO:0003824 catalytic activity	GO:0008152 metabolic process
scf184813.g14	GO:0005089 Rho guanyl-nucleotide exchange factor activity	GO:0035023 regulation of Rho protein signal transduction	GO:0005622 intracellular
scf184813.g15	GO:0003824 catalytic activity	GO:0050660 flavin adenine dinucleotide binding	GO:0016491 oxidoreductase activity	GO:0055114 oxidation-reduction process
scf184813.g17	GO:0016491 oxidoreductase activity	GO:0055114 oxidation-reduction process
scf184813.g18	GO:0006364 rRNA processing	GO:0005730 nucleolus	GO:0005634 nucleus
scf184813.g5	GO:0005829 cytosol	GO:0005634 nucleus
scf184813.g7	GO:0004497 monooxygenase activity	GO:0005506 iron ion binding	GO:0009055 electron carrier activity	GO:0016491 oxidoreductase activity	GO:0020037 heme binding	GO:0046872 metal ion binding	GO:0055114 oxidation-reduction process
scf184813.g9	GO:0003824 catalytic activity	GO:0005524 ATP binding	GO:0015662 ATPase activity, coupled to transmembrane movement of ions, phosphorylative mechanism	GO:0000166 nucleotide binding	GO:0016787 hydrolase activity	GO:0016820 hydrolase activity, acting on acid anhydrides, catalyzing transmembrane movement of substances	GO:0008152 metabolic process	GO:0006754 ATP biosynthetic process	GO:0006810 transport	GO:0006812 cation transport	GO:0016021 integral to membrane	GO:0016020 membrane
scf184814.g1	GO:0003677 DNA binding	GO:0003682 chromatin binding	GO:0003723 RNA binding	GO:0003676 nucleic acid binding	GO:0003964 RNA-directed DNA polymerase activity	GO:0015074 DNA integration	GO:0006333 chromatin assembly or disassembly	GO:0006278 RNA-dependent DNA replication	GO:0000785 chromatin	GO:0005634 nucleus
scf184814.g2	GO:0003677 DNA binding	GO:0003682 chromatin binding	GO:0003723 RNA binding	GO:0003676 nucleic acid binding	GO:0003964 RNA-directed DNA polymerase activity	GO:0015074 DNA integration	GO:0006333 chromatin assembly or disassembly	GO:0006278 RNA-dependent DNA replication	GO:0000785 chromatin	GO:0005634 nucleus
scf184814.g4	GO:0003723 RNA binding	GO:0003964 RNA-directed DNA polymerase activity	GO:0006278 RNA-dependent DNA replication
scf184815.g1	GO:0008270 zinc ion binding	GO:0005622 intracellular
scf184815.g13	GO:0003677 DNA binding	GO:0003714 transcription corepressor activity	GO:0005515 protein binding	GO:0000122 negative regulation of transcription from RNA polymerase II promoter	GO:0008654 phospholipid biosynthetic process	GO:0030968 endoplasmic reticulum unfolded protein response	GO:0045944 positive regulation of transcription from RNA polymerase II promoter	GO:0006351 transcription, DNA-dependent	GO:0006355 regulation of transcription, DNA-dependent	GO:0031965 nuclear membrane	GO:0005654 nucleoplasm	GO:0005783 endoplasmic reticulum	GO:0005635 nuclear envelope	GO:0005634 nucleus
scf184815.g17	GO:0003824 catalytic activity	GO:0008483 transaminase activity	GO:0030170 pyridoxal phosphate binding	GO:0008152 metabolic process
scf184815.g18	GO:0019120 hydrolase activity, acting on acid halide bonds, in C-halide compounds	GO:0016787 hydrolase activity	GO:0018784 (S)-2-haloacid dehalogenase activity
scf184815.g2	GO:0003899 DNA-directed RNA polymerase activity	GO:0003677 DNA binding	GO:0006351 transcription, DNA-dependent
scf184815.g20	GO:0003676 nucleic acid binding
scf184815.g21	GO:0003735 structural constituent of ribosome	GO:0003723 RNA binding	GO:0006412 translation	GO:0005622 intracellular	GO:0005840 ribosome
scf184815.g22	GO:0003677 DNA binding	GO:0003676 nucleic acid binding	GO:0003700 sequence-specific DNA binding transcription factor activity	GO:0006351 transcription, DNA-dependent	GO:0005622 intracellular	GO:0005634 nucleus
scf184815.g24	GO:0004497 monooxygenase activity	GO:0016491 oxidoreductase activity	GO:0008152 metabolic process	GO:0055114 oxidation-reduction process
scf184815.g25	GO:0008233 peptidase activity	GO:0008234 cysteine-type peptidase activity	GO:0004221 ubiquitin thiolesterase activity	GO:0016787 hydrolase activity	GO:0006511 ubiquitin-dependent protein catabolic process
scf184815.g26	GO:0003677 DNA binding	GO:0043565 sequence-specific DNA binding	GO:0003700 sequence-specific DNA binding transcription factor activity	GO:0008270 zinc ion binding	GO:0046872 metal ion binding	GO:0006351 transcription, DNA-dependent	GO:0006355 regulation of transcription, DNA-dependent
scf184815.g28	GO:0003824 catalytic activity	GO:0005488 binding	GO:0050662 coenzyme binding	GO:0044237 cellular metabolic process	GO:0008152 metabolic process
scf184815.g29	GO:0004497 monooxygenase activity	GO:0005506 iron ion binding	GO:0009055 electron carrier activity	GO:0016491 oxidoreductase activity	GO:0020037 heme binding	GO:0046872 metal ion binding	GO:0055114 oxidation-reduction process
scf184815.g31	GO:0003824 catalytic activity	GO:0005488 binding	GO:0016491 oxidoreductase activity	GO:0008270 zinc ion binding	GO:0008152 metabolic process	GO:0055114 oxidation-reduction process
scf184815.g32	GO:0004497 monooxygenase activity	GO:0016491 oxidoreductase activity	GO:0008152 metabolic process	GO:0055114 oxidation-reduction process
scf184815.g34	GO:0009055 electron carrier activity	GO:0030151 molybdenum ion binding	GO:0016491 oxidoreductase activity	GO:0020037 heme binding	GO:0046872 metal ion binding	GO:0055114 oxidation-reduction process
scf184815.g35	GO:0005524 ATP binding	GO:0000156 two-component response regulator activity	GO:0000155 two-component sensor activity	GO:0004673 protein histidine kinase activity	GO:0016772 transferase activity, transferring phosphorus-containing groups	GO:0016310 phosphorylation	GO:0000160 two-component signal transduction system (phosphorelay)	GO:0007165 signal transduction	GO:0018106 peptidyl-histidine phosphorylation	GO:0006355 regulation of transcription, DNA-dependent	GO:0016020 membrane
scf184815.g36	GO:0004497 monooxygenase activity	GO:0016491 oxidoreductase activity	GO:0008152 metabolic process	GO:0055114 oxidation-reduction process
scf184815.g37	GO:0016944 RNA polymerase II transcription elongation factor activity	GO:0005515 protein binding	GO:0006362 transcription elongation from RNA polymerase I promoter	GO:0006368 transcription elongation from RNA polymerase II promoter	GO:0006310 DNA recombination	GO:0006351 transcription, DNA-dependent	GO:0016571 histone methylation	GO:0006355 regulation of transcription, DNA-dependent	GO:0005654 nucleoplasm	GO:0016593 Cdc73/Paf1 complex	GO:0008023 transcription elongation factor complex	GO:0005634 nucleus
scf184815.g38	GO:0046872 metal ion binding
scf184815.g4	GO:0004497 monooxygenase activity	GO:0005506 iron ion binding	GO:0009055 electron carrier activity	GO:0020037 heme binding	GO:0055114 oxidation-reduction process
scf184815.g41	GO:0016972 thiol oxidase activity	GO:0055114 oxidation-reduction process	GO:0031966 mitochondrial membrane
scf184815.g42	GO:0005509 calcium ion binding	GO:0004571 mannosyl-oligosaccharide 1,2-alpha-mannosidase activity	GO:0016020 membrane
scf184815.g43	GO:0016491 oxidoreductase activity
scf184815.g44	GO:0008526 phosphatidylinositol transporter activity	GO:0006869 lipid transport	GO:0006810 transport	GO:0015914 phospholipid transport	GO:0005737 cytoplasm	GO:0005829 cytosol	GO:0016020 membrane	GO:0005792 microsome	GO:0005789 endoplasmic reticulum membrane	GO:0005783 endoplasmic reticulum	GO:0032541 cortical endoplasmic reticulum
scf184815.g48	GO:0007165 signal transduction	GO:0005622 intracellular
scf184815.g49	GO:0046873 metal ion transmembrane transporter activity	GO:0005385 zinc ion transmembrane transporter activity	GO:0006829 zinc ion transport	GO:0030001 metal ion transport	GO:0071577 zinc ion transmembrane transport	GO:0055085 transmembrane transport	GO:0016021 integral to membrane	GO:0016020 membrane
scf184815.g5	GO:0004518 nuclease activity	GO:0006281 DNA repair
scf184815.g52	GO:0004672 protein kinase activity	GO:0005524 ATP binding	GO:0004674 protein serine/threonine kinase activity	GO:0006468 protein phosphorylation
scf184815.g55	GO:0005488 binding
scf184815.g57	GO:0016773 phosphotransferase activity, alcohol group as acceptor	GO:0016301 kinase activity	GO:0016740 transferase activity	GO:0004370 glycerol kinase activity	GO:0006072 glycerol-3-phosphate metabolic process	GO:0005975 carbohydrate metabolic process	GO:0016310 phosphorylation
scf184815.g58	GO:0005509 calcium ion binding	GO:0004571 mannosyl-oligosaccharide 1,2-alpha-mannosidase activity	GO:0016020 membrane
scf184815.g59	GO:0030276 clathrin binding	GO:0005545 1-phosphatidylinositol binding	GO:0005543 phospholipid binding	GO:0048268 clathrin coat assembly	GO:0030118 clathrin coat
scf184815.g6	GO:0003910 DNA ligase (ATP) activity	GO:0003909 DNA ligase activity	GO:0003677 DNA binding	GO:0005524 ATP binding	GO:0051103 DNA ligation involved in DNA repair	GO:0006310 DNA recombination	GO:0006281 DNA repair
scf184815.g62	GO:0003824 catalytic activity	GO:0005524 ATP binding	GO:0005507 copper ion binding	GO:0046873 metal ion transmembrane transporter activity	GO:0015662 ATPase activity, coupled to transmembrane movement of ions, phosphorylative mechanism	GO:0000166 nucleotide binding	GO:0016787 hydrolase activity	GO:0004008 copper-exporting ATPase activity	GO:0016820 hydrolase activity, acting on acid anhydrides, catalyzing transmembrane movement of substances	GO:0046872 metal ion binding	GO:0008152 metabolic process	GO:0006754 ATP biosynthetic process	GO:0030001 metal ion transport	GO:0006825 copper ion transport	GO:0060003 copper ion export	GO:0016021 integral to membrane	GO:0016020 membrane
scf184815.g63	GO:0003676 nucleic acid binding	GO:0008270 zinc ion binding
scf184815.g8	GO:0003824 catalytic activity	GO:0008152 metabolic process
scf184816.g6	GO:0008270 zinc ion binding
scf184817.g11	GO:0003824 catalytic activity	GO:0016787 hydrolase activity	GO:0008152 metabolic process
scf184817.g12	GO:0050660 flavin adenine dinucleotide binding	GO:0016614 oxidoreductase activity, acting on CH-OH group of donors
scf184817.g13	GO:0003824 catalytic activity	GO:0016787 hydrolase activity	GO:0008152 metabolic process
scf184817.g14	GO:0004553 hydrolase activity, hydrolyzing O-glycosyl compounds	GO:0016798 hydrolase activity, acting on glycosyl bonds	GO:0016787 hydrolase activity	GO:0008152 metabolic process	GO:0005975 carbohydrate metabolic process
scf184817.g16	GO:0055085 transmembrane transport
scf184817.g18	GO:0003824 catalytic activity	GO:0004553 hydrolase activity, hydrolyzing O-glycosyl compounds	GO:0016798 hydrolase activity, acting on glycosyl bonds	GO:0016787 hydrolase activity	GO:0043169 cation binding	GO:0030248 cellulose binding	GO:0008152 metabolic process	GO:0005975 carbohydrate metabolic process	GO:0045493 xylan catabolic process	GO:0005576 extracellular region
scf184817.g19	GO:0003824 catalytic activity	GO:0003938 IMP dehydrogenase activity	GO:0016491 oxidoreductase activity	GO:0046872 metal ion binding	GO:0008152 metabolic process	GO:0006164 purine nucleotide biosynthetic process	GO:0006177 GMP biosynthetic process	GO:0055114 oxidation-reduction process
scf184817.g2	GO:0003824 catalytic activity	GO:0030246 carbohydrate binding	GO:0016853 isomerase activity	GO:0005975 carbohydrate metabolic process	GO:0019318 hexose metabolic process
scf184817.g21	GO:0005488 binding	GO:0031072 heat shock protein binding	GO:0051082 unfolded protein binding	GO:0006457 protein folding
scf184817.g27	GO:0003677 DNA binding	GO:0043565 sequence-specific DNA binding	GO:0005622 intracellular	GO:0005634 nucleus
scf184817.g29	GO:0008471 laccase activity	GO:0005507 copper ion binding	GO:0016491 oxidoreductase activity	GO:0046872 metal ion binding	GO:0055114 oxidation-reduction process
scf184817.g30	GO:0016787 hydrolase activity
scf184817.g32	GO:0016491 oxidoreductase activity	GO:0055114 oxidation-reduction process
scf184817.g33	GO:0016491 oxidoreductase activity	GO:0055114 oxidation-reduction process
scf184817.g34	GO:0008270 zinc ion binding	GO:0046872 metal ion binding
scf184817.g35	GO:0003871 5-methyltetrahydropteroyltriglutamate-homocysteine S-methyltransferase activity	GO:0009086 methionine biosynthetic process
scf184817.g38	GO:0004888 transmembrane receptor activity	GO:0000166 nucleotide binding	GO:0005525 GTP binding	GO:0007264 small GTPase mediated signal transduction	GO:0007165 signal transduction	GO:0045087 innate immune response	GO:0031224 intrinsic to membrane
scf184817.g39	GO:0003824 catalytic activity	GO:0016763 transferase activity, transferring pentosyl groups	GO:0009116 nucleoside metabolic process
scf184817.g4	GO:0050660 flavin adenine dinucleotide binding	GO:0016614 oxidoreductase activity, acting on CH-OH group of donors	GO:0006066 alcohol metabolic process
scf184817.g40	GO:0046983 protein dimerization activity	GO:0003676 nucleic acid binding
scf184817.g5	GO:0003676 nucleic acid binding	GO:0008270 zinc ion binding
scf184817.g6	GO:0003676 nucleic acid binding	GO:0008270 zinc ion binding
scf184817.g7	GO:0005524 ATP binding	GO:0004386 helicase activity	GO:0008026 ATP-dependent helicase activity	GO:0003676 nucleic acid binding	GO:0016787 hydrolase activity	GO:0006310 DNA recombination
scf184817.g9	GO:0003824 catalytic activity	GO:0009116 nucleoside metabolic process
scf184818.g1	GO:0003677 DNA binding	GO:0003676 nucleic acid binding	GO:0008270 zinc ion binding	GO:0015074 DNA integration
scf184818.g2	GO:0003677 DNA binding	GO:0003676 nucleic acid binding	GO:0008270 zinc ion binding	GO:0046872 metal ion binding	GO:0015074 DNA integration
scf184819.g10	GO:0050660 flavin adenine dinucleotide binding	GO:0016491 oxidoreductase activity	GO:0055114 oxidation-reduction process
scf184819.g2	GO:0016787 hydrolase activity
scf184819.g4	GO:0003824 catalytic activity	GO:0000287 magnesium ion binding	GO:0005524 ATP binding	GO:0015662 ATPase activity, coupled to transmembrane movement of ions, phosphorylative mechanism	GO:0000166 nucleotide binding	GO:0016787 hydrolase activity	GO:0016820 hydrolase activity, acting on acid anhydrides, catalyzing transmembrane movement of substances	GO:0004012 phospholipid-translocating ATPase activity	GO:0008152 metabolic process	GO:0006754 ATP biosynthetic process	GO:0015914 phospholipid transport	GO:0016021 integral to membrane	GO:0016020 membrane
scf184819.g5	GO:0004190 aspartic-type endopeptidase activity	GO:0006508 proteolysis
scf184819.g6	GO:0003677 DNA binding	GO:0003700 sequence-specific DNA binding transcription factor activity	GO:0008270 zinc ion binding	GO:0046872 metal ion binding	GO:0006351 transcription, DNA-dependent	GO:0006355 regulation of transcription, DNA-dependent	GO:0005634 nucleus
scf184819.g7	GO:0005488 binding	GO:0006810 transport	GO:0006839 mitochondrial transport	GO:0005739 mitochondrion	GO:0016021 integral to membrane	GO:0016020 membrane
scf184819.g8	GO:0005506 iron ion binding	GO:0050660 flavin adenine dinucleotide binding	GO:0009055 electron carrier activity	GO:0016491 oxidoreductase activity	GO:0055114 oxidation-reduction process	GO:0016021 integral to membrane	GO:0016020 membrane
scf184819.g9	GO:0005506 iron ion binding	GO:0050660 flavin adenine dinucleotide binding	GO:0009055 electron carrier activity	GO:0016491 oxidoreductase activity	GO:0055114 oxidation-reduction process	GO:0016021 integral to membrane	GO:0016020 membrane
scf184820.g1	GO:0003677 DNA binding	GO:0003682 chromatin binding	GO:0003723 RNA binding	GO:0003676 nucleic acid binding	GO:0003964 RNA-directed DNA polymerase activity	GO:0015074 DNA integration	GO:0006333 chromatin assembly or disassembly	GO:0006278 RNA-dependent DNA replication	GO:0000785 chromatin	GO:0005634 nucleus
scf184820.g2	GO:0003677 DNA binding	GO:0003682 chromatin binding	GO:0003723 RNA binding	GO:0003676 nucleic acid binding	GO:0003964 RNA-directed DNA polymerase activity	GO:0015074 DNA integration	GO:0006333 chromatin assembly or disassembly	GO:0006278 RNA-dependent DNA replication	GO:0000785 chromatin	GO:0005634 nucleus
scf184822.g1	GO:0003677 DNA binding	GO:0003723 RNA binding	GO:0003676 nucleic acid binding	GO:0003964 RNA-directed DNA polymerase activity	GO:0015074 DNA integration	GO:0006278 RNA-dependent DNA replication
scf184822.g2	GO:0003677 DNA binding	GO:0003723 RNA binding	GO:0003676 nucleic acid binding	GO:0003964 RNA-directed DNA polymerase activity	GO:0015074 DNA integration	GO:0006278 RNA-dependent DNA replication
scf184822.g3	GO:0003677 DNA binding	GO:0003723 RNA binding	GO:0003676 nucleic acid binding	GO:0003964 RNA-directed DNA polymerase activity	GO:0015074 DNA integration	GO:0006278 RNA-dependent DNA replication
scf184822.g4	GO:0003677 DNA binding	GO:0003723 RNA binding	GO:0003676 nucleic acid binding	GO:0003964 RNA-directed DNA polymerase activity	GO:0015074 DNA integration	GO:0006278 RNA-dependent DNA replication
scf184823.g1	GO:0008270 zinc ion binding	GO:0005622 intracellular
scf184823.g10	GO:0004553 hydrolase activity, hydrolyzing O-glycosyl compounds	GO:0016787 hydrolase activity	GO:0005975 carbohydrate metabolic process
scf184823.g12	GO:0005488 binding
scf184823.g13	GO:0016779 nucleotidyltransferase activity
scf184823.g14	GO:0003824 catalytic activity	GO:0003677 DNA binding	GO:0004518 nuclease activity	GO:0006281 DNA repair
scf184823.g15	GO:0005096 GTPase activator activity	GO:0051056 regulation of small GTPase mediated signal transduction	GO:0043547 positive regulation of GTPase activity	GO:0005622 intracellular
scf184823.g17	GO:0003743 translation initiation factor activity	GO:0006413 translational initiation
scf184823.g3	GO:0042578 phosphoric ester hydrolase activity
scf184823.g4	GO:0003676 nucleic acid binding	GO:0008270 zinc ion binding	GO:0005622 intracellular
scf184823.g5	GO:0004148 dihydrolipoyl dehydrogenase activity	GO:0050660 flavin adenine dinucleotide binding	GO:0016491 oxidoreductase activity	GO:0045454 cell redox homeostasis	GO:0055114 oxidation-reduction process	GO:0005737 cytoplasm
scf184823.g6	GO:0005524 ATP binding	GO:0017111 nucleoside-triphosphatase activity	GO:0004176 ATP-dependent peptidase activity	GO:0000166 nucleotide binding	GO:0004252 serine-type endopeptidase activity	GO:0006508 proteolysis
scf184823.g7	GO:0051258 protein polymerization	GO:0043234 protein complex
scf184823.g9	GO:0006886 intracellular protein transport	GO:0005622 intracellular
scf184824.g1	GO:0005524 ATP binding	GO:0004386 helicase activity	GO:0008026 ATP-dependent helicase activity	GO:0003676 nucleic acid binding	GO:0016787 hydrolase activity	GO:0006310 DNA recombination
scf184826.g1	GO:0015299 solute:hydrogen antiporter activity	GO:0006810 transport	GO:0055085 transmembrane transport	GO:0006812 cation transport	GO:0016021 integral to membrane
scf184826.g3	GO:0004185 serine-type carboxypeptidase activity	GO:0016787 hydrolase activity	GO:0004180 carboxypeptidase activity	GO:0006508 proteolysis
scf184826.g4	GO:0043087 regulation of GTPase activity
scf184826.g5	GO:0003723 RNA binding	GO:0000166 nucleotide binding	GO:0003676 nucleic acid binding	GO:0006364 rRNA processing	GO:0042254 ribosome biogenesis	GO:0007000 nucleolus organization	GO:0005730 nucleolus	GO:0005634 nucleus
scf184826.g7	GO:0003899 DNA-directed RNA polymerase activity	GO:0003677 DNA binding	GO:0016740 transferase activity	GO:0016779 nucleotidyltransferase activity	GO:0006351 transcription, DNA-dependent	GO:0006366 transcription from RNA polymerase II promoter	GO:0005665 DNA-directed RNA polymerase II, core complex
scf184826.g8	GO:0003676 nucleic acid binding	GO:0008270 zinc ion binding
scf184828.g12	GO:0047750 cholestenol delta-isomerase activity	GO:0016125 sterol metabolic process	GO:0016021 integral to membrane	GO:0005783 endoplasmic reticulum
scf184828.g4	GO:0004177 aminopeptidase activity	GO:0006508 proteolysis
scf184828.g5	GO:0016787 hydrolase activity	GO:0004177 aminopeptidase activity	GO:0006508 proteolysis	GO:0005737 cytoplasm
scf184828.g6	GO:0008409 5'-3' exonuclease activity	GO:0003676 nucleic acid binding	GO:0004527 exonuclease activity	GO:0006139 nucleobase, nucleoside, nucleotide and nucleic acid metabolic process	GO:0005622 intracellular
scf184828.g7	GO:0003676 nucleic acid binding	GO:0008270 zinc ion binding	GO:0005622 intracellular
scf184828.g9	GO:0008080 N-acetyltransferase activity	GO:0008152 metabolic process
scf184829.g10	GO:0004553 hydrolase activity, hydrolyzing O-glycosyl compounds	GO:0016787 hydrolase activity	GO:0005975 carbohydrate metabolic process
scf184829.g12	GO:0003824 catalytic activity	GO:0016747 transferase activity, transferring acyl groups other than amino-acyl groups	GO:0008152 metabolic process
scf184829.g18	GO:0004497 monooxygenase activity	GO:0005506 iron ion binding	GO:0009055 electron carrier activity	GO:0016491 oxidoreductase activity	GO:0020037 heme binding	GO:0046872 metal ion binding	GO:0055114 oxidation-reduction process
scf184829.g2	GO:0008168 methyltransferase activity	GO:0008152 metabolic process
scf184829.g20	GO:0005515 protein binding	GO:0000462 maturation of SSU-rRNA from tricistronic rRNA transcript (SSU-rRNA, 5.8S rRNA, LSU-rRNA)	GO:0006364 rRNA processing	GO:0042254 ribosome biogenesis	GO:0006351 transcription, DNA-dependent	GO:0045943 positive regulation of transcription from RNA polymerase I promoter	GO:0005730 nucleolus	GO:0030529 ribonucleoprotein complex	GO:0034455 t-UTP complex	GO:0032040 small-subunit processome	GO:0033553 rDNA heterochromatin	GO:0005634 nucleus
scf184829.g21	GO:0004672 protein kinase activity	GO:0005524 ATP binding	GO:0004674 protein serine/threonine kinase activity	GO:0006468 protein phosphorylation
scf184829.g22	GO:0003906 DNA-(apurinic or apyrimidinic site) lyase activity	GO:0016799 hydrolase activity, hydrolyzing N-glycosyl compounds	GO:0003676 nucleic acid binding	GO:0003684 damaged DNA binding	GO:0008270 zinc ion binding	GO:0006289 nucleotide-excision repair	GO:0006284 base-excision repair
scf184829.g23	GO:0004553 hydrolase activity, hydrolyzing O-glycosyl compounds	GO:0005975 carbohydrate metabolic process
scf184829.g25	GO:0004553 hydrolase activity, hydrolyzing O-glycosyl compounds	GO:0005975 carbohydrate metabolic process
scf184829.g26	GO:0005488 binding
scf184829.g29	GO:0003677 DNA binding
scf184829.g3	GO:0016740 transferase activity	GO:0008168 methyltransferase activity	GO:0032259 methylation
scf184829.g31	GO:0006810 transport	GO:0016021 integral to membrane	GO:0016020 membrane
scf184829.g32	GO:0005524 ATP binding	GO:0004386 helicase activity	GO:0008026 ATP-dependent helicase activity	GO:0003676 nucleic acid binding	GO:0016787 hydrolase activity
scf184829.g33	GO:0005524 ATP binding	GO:0004386 helicase activity	GO:0008026 ATP-dependent helicase activity	GO:0003676 nucleic acid binding	GO:0016787 hydrolase activity
scf184829.g34	GO:0004672 protein kinase activity	GO:0005488 binding	GO:0005524 ATP binding	GO:0016301 kinase activity	GO:0000156 two-component response regulator activity	GO:0004871 signal transducer activity	GO:0000155 two-component sensor activity	GO:0004673 protein histidine kinase activity	GO:0016772 transferase activity, transferring phosphorus-containing groups	GO:0016310 phosphorylation	GO:0000160 two-component signal transduction system (phosphorelay)	GO:0007165 signal transduction	GO:0018106 peptidyl-histidine phosphorylation	GO:0006468 protein phosphorylation	GO:0006355 regulation of transcription, DNA-dependent	GO:0016020 membrane
scf184829.g35	GO:0015520 tetracycline:hydrogen antiporter activity	GO:0015904 tetracycline transport	GO:0055085 transmembrane transport	GO:0046677 response to antibiotic	GO:0016021 integral to membrane
scf184829.g36	GO:0006810 transport	GO:0016021 integral to membrane	GO:0016020 membrane
scf184829.g39	GO:0005737 cytoplasm	GO:0005829 cytosol
scf184829.g40	GO:0005488 binding	GO:0003723 RNA binding
scf184829.g41	GO:0016740 transferase activity	GO:0018024 histone-lysine N-methyltransferase activity	GO:0008168 methyltransferase activity	GO:0008270 zinc ion binding	GO:0016568 chromatin modification	GO:0032259 methylation	GO:0034968 histone lysine methylation	GO:0005694 chromosome	GO:0005634 nucleus
scf184829.g42	GO:0004672 protein kinase activity	GO:0005524 ATP binding	GO:0004674 protein serine/threonine kinase activity	GO:0016301 kinase activity	GO:0016310 phosphorylation	GO:0006468 protein phosphorylation
scf184829.g43	GO:0003677 DNA binding	GO:0005634 nucleus
scf184829.g44	GO:0003824 catalytic activity	GO:0004152 dihydroorotate dehydrogenase activity	GO:0008152 metabolic process	GO:0055114 oxidation-reduction process	GO:0006222 UMP biosynthetic process	GO:0006207 'de novo' pyrimidine base biosynthetic process
scf184829.g45	GO:0004383 guanylate cyclase activity	GO:0020037 heme binding	GO:0006182 cGMP biosynthetic process
scf184829.g48	GO:0031625 ubiquitin protein ligase binding	GO:0006511 ubiquitin-dependent protein catabolic process	GO:0031461 cullin-RING ubiquitin ligase complex
scf184829.g55	GO:0015079 potassium ion transmembrane transporter activity	GO:0008324 cation transmembrane transporter activity	GO:0055085 transmembrane transport	GO:0006813 potassium ion transport	GO:0071805 potassium ion transmembrane transport	GO:0006812 cation transport	GO:0016021 integral to membrane
scf184829.g56	GO:0005737 cytoplasm	GO:0008180 signalosome	GO:0005634 nucleus
scf184829.g57	GO:0004185 serine-type carboxypeptidase activity	GO:0006508 proteolysis
scf184829.g58	GO:0005524 ATP binding	GO:0016301 kinase activity	GO:0016740 transferase activity	GO:0000166 nucleotide binding	GO:0005515 protein binding	GO:0016887 ATPase activity	GO:0016310 phosphorylation	GO:0006200 ATP catabolic process
scf184829.g6	GO:0005739 mitochondrion	GO:0005741 mitochondrial outer membrane	GO:0016020 membrane
scf184829.g60	GO:0003676 nucleic acid binding	GO:0008270 zinc ion binding	GO:0005622 intracellular
scf184829.g61	GO:0003677 DNA binding
scf184829.g62	GO:0019239 deaminase activity	GO:0009168 purine ribonucleoside monophosphate biosynthetic process
scf184829.g64	GO:0003824 catalytic activity	GO:0005488 binding	GO:0008235 metalloexopeptidase activity	GO:0016491 oxidoreductase activity	GO:0016787 hydrolase activity	GO:0004177 aminopeptidase activity	GO:0008152 metabolic process	GO:0055114 oxidation-reduction process	GO:0006508 proteolysis	GO:0009987 cellular process
scf184829.g65	GO:0019001 guanyl nucleotide binding	GO:0004871 signal transducer activity	GO:0000166 nucleotide binding	GO:0005525 GTP binding	GO:0007186 G-protein coupled receptor protein signaling pathway	GO:0007165 signal transduction
scf184829.g68	GO:0031625 ubiquitin protein ligase binding	GO:0006511 ubiquitin-dependent protein catabolic process	GO:0031461 cullin-RING ubiquitin ligase complex
scf184829.g69	GO:0005488 binding
scf184829.g7	GO:0016740 transferase activity
scf184829.g71	GO:0051082 unfolded protein binding	GO:0005515 protein binding	GO:0015031 protein transport	GO:0006810 transport	GO:0006457 protein folding	GO:0007047 cellular cell wall organization	GO:0006888 ER to Golgi vesicle-mediated transport	GO:0034221 fungal-type cell wall chitin biosynthetic process	GO:0016021 integral to membrane	GO:0016020 membrane	GO:0005789 endoplasmic reticulum membrane	GO:0005783 endoplasmic reticulum
scf184829.g72	GO:0003993 acid phosphatase activity
scf184829.g74	GO:0004842 ubiquitin-protein ligase activity	GO:0008270 zinc ion binding	GO:0030163 protein catabolic process	GO:0016567 protein ubiquitination
scf184829.g75	GO:0004383 guanylate cyclase activity	GO:0020037 heme binding	GO:0006182 cGMP biosynthetic process
scf184829.g76	GO:0008080 N-acetyltransferase activity	GO:0008152 metabolic process
scf184829.g77	GO:0009103 lipopolysaccharide biosynthetic process
scf184829.g8	GO:0006461 protein complex assembly	GO:0005739 mitochondrion
scf184829.g9	GO:0003824 catalytic activity	GO:0005488 binding	GO:0008152 metabolic process
scf184830.g1	GO:0016740 transferase activity
scf184830.g12	GO:0000166 nucleotide binding	GO:0003676 nucleic acid binding
scf184830.g13	GO:0005524 ATP binding	GO:0017111 nucleoside-triphosphatase activity	GO:0051536 iron-sulfur cluster binding	GO:0009055 electron carrier activity	GO:0000166 nucleotide binding	GO:0016887 ATPase activity	GO:0006200 ATP catabolic process
scf184830.g16	GO:0003677 DNA binding
scf184830.g18	GO:0003824 catalytic activity	GO:0008152 metabolic process
scf184830.g19	GO:0003824 catalytic activity	GO:0008152 metabolic process
scf184830.g20	GO:0016740 transferase activity	GO:0004719 protein-L-isoaspartate (D-aspartate) O-methyltransferase activity	GO:0008168 methyltransferase activity	GO:0006464 protein modification process	GO:0032259 methylation	GO:0005737 cytoplasm
scf184830.g22	GO:0003723 RNA binding	GO:0000166 nucleotide binding	GO:0003676 nucleic acid binding	GO:0006283 transcription-coupled nucleotide-excision repair	GO:0006351 transcription, DNA-dependent	GO:0006406 mRNA export from nucleus	GO:0006355 regulation of transcription, DNA-dependent	GO:0005634 nucleus	GO:0000346 transcription export complex
scf184830.g25	GO:0004497 monooxygenase activity	GO:0005506 iron ion binding	GO:0009055 electron carrier activity	GO:0016491 oxidoreductase activity	GO:0020037 heme binding	GO:0046872 metal ion binding	GO:0055114 oxidation-reduction process
scf184830.g26	GO:0016787 hydrolase activity
scf184830.g27	GO:0016787 hydrolase activity
scf184830.g28	GO:0005089 Rho guanyl-nucleotide exchange factor activity	GO:0035023 regulation of Rho protein signal transduction	GO:0005622 intracellular
scf184830.g3	GO:0004553 hydrolase activity, hydrolyzing O-glycosyl compounds	GO:0008061 chitin binding	GO:0005975 carbohydrate metabolic process
scf184830.g6	GO:0003824 catalytic activity	GO:0008152 metabolic process
scf184830.g7	GO:0003824 catalytic activity	GO:0003677 DNA binding	GO:0016788 hydrolase activity, acting on ester bonds	GO:0004518 nuclease activity	GO:0006281 DNA repair	GO:0005634 nucleus
scf184830.g8	GO:0003676 nucleic acid binding	GO:0008270 zinc ion binding	GO:0005622 intracellular
scf184831.g1	GO:0003677 DNA binding	GO:0015074 DNA integration	GO:0006310 DNA recombination
scf184831.g10	GO:0046983 protein dimerization activity	GO:0003676 nucleic acid binding
scf184831.g11	GO:0003676 nucleic acid binding	GO:0008270 zinc ion binding
scf184831.g5	GO:0008603 cAMP-dependent protein kinase regulator activity	GO:0016301 kinase activity	GO:0016310 phosphorylation	GO:0007165 signal transduction	GO:0001932 regulation of protein phosphorylation	GO:0005952 cAMP-dependent protein kinase complex
scf184831.g7	GO:0004553 hydrolase activity, hydrolyzing O-glycosyl compounds	GO:0016787 hydrolase activity	GO:0030248 cellulose binding	GO:0016798 hydrolase activity, acting on glycosyl bonds	GO:0008152 metabolic process	GO:0005975 carbohydrate metabolic process	GO:0005576 extracellular region
scf184831.g8	GO:0055085 transmembrane transport
scf184831.g9	GO:0046983 protein dimerization activity	GO:0003676 nucleic acid binding
scf184832.g4	GO:0008270 zinc ion binding	GO:0005622 intracellular
scf184833.g1	GO:0003723 RNA binding	GO:0003676 nucleic acid binding	GO:0003964 RNA-directed DNA polymerase activity	GO:0004523 ribonuclease H activity	GO:0006278 RNA-dependent DNA replication
scf184833.g10	GO:0006886 intracellular protein transport	GO:0005622 intracellular
scf184833.g11	GO:0008379 thioredoxin peroxidase activity	GO:0016209 antioxidant activity	GO:0016491 oxidoreductase activity	GO:0004601 peroxidase activity	GO:0051920 peroxiredoxin activity	GO:0055114 oxidation-reduction process	GO:0006351 transcription, DNA-dependent	GO:0045454 cell redox homeostasis	GO:0006355 regulation of transcription, DNA-dependent	GO:0000781 chromosome, telomeric region	GO:0005694 chromosome	GO:0005634 nucleus
scf184833.g12	GO:0042802 identical protein binding	GO:0008092 cytoskeletal protein binding	GO:0005515 protein binding	GO:0008154 actin polymerization or depolymerization	GO:0032233 positive regulation of actin filament bundle assembly	GO:0000910 cytokinesis	GO:0006970 response to osmotic stress	GO:0007121 bipolar cellular bud site selection	GO:0007015 actin filament organization	GO:0051666 actin cortical patch localization	GO:0006897 endocytosis	GO:0005737 cytoplasm	GO:0030479 actin cortical patch	GO:0043332 mating projection tip
scf184833.g15	GO:0003676 nucleic acid binding	GO:0008270 zinc ion binding
scf184833.g5	GO:0005215 transporter activity	GO:0006810 transport	GO:0006857 oligopeptide transport	GO:0016021 integral to membrane	GO:0016020 membrane
scf184833.g6	GO:0003924 GTPase activity	GO:0000166 nucleotide binding	GO:0005525 GTP binding	GO:0006184 GTP catabolic process
scf184834.g10	GO:0005524 ATP binding
scf184834.g11	GO:0005524 ATP binding
scf184834.g12	GO:0008479 queuine tRNA-ribosyltransferase activity	GO:0008616 queuosine biosynthetic process	GO:0006400 tRNA modification
scf184834.g13	GO:0005509 calcium ion binding
scf184834.g14	GO:0004115 3',5'-cyclic-AMP phosphodiesterase activity	GO:0006198 cAMP catabolic process
scf184834.g15	GO:0005488 binding
scf184834.g16	GO:0005509 calcium ion binding	GO:0006886 intracellular protein transport	GO:0005622 intracellular
scf184834.g17	GO:0000166 nucleotide binding	GO:0003676 nucleic acid binding
scf184834.g18	GO:0003676 nucleic acid binding	GO:0016787 hydrolase activity	GO:0046872 metal ion binding
scf184834.g19	GO:0016787 hydrolase activity	GO:0005840 ribosome
scf184834.g2	GO:0003824 catalytic activity	GO:0005488 binding	GO:0050661 NADP binding	GO:0016491 oxidoreductase activity	GO:0004616 phosphogluconate dehydrogenase (decarboxylating) activity	GO:0050662 coenzyme binding	GO:0008152 metabolic process	GO:0006098 pentose-phosphate shunt	GO:0055114 oxidation-reduction process
scf184834.g24	GO:0003924 GTPase activity	GO:0000166 nucleotide binding	GO:0005525 GTP binding	GO:0006184 GTP catabolic process	GO:0007017 microtubule-based process	GO:0051258 protein polymerization	GO:0043234 protein complex	GO:0005874 microtubule
scf184834.g26	GO:0008235 metalloexopeptidase activity	GO:0030145 manganese ion binding	GO:0016787 hydrolase activity	GO:0004177 aminopeptidase activity	GO:0019538 protein metabolic process	GO:0006508 proteolysis	GO:0005737 cytoplasm	GO:0005622 intracellular
scf184834.g28	GO:0016021 integral to membrane
scf184834.g29	GO:0005524 ATP binding	GO:0017111 nucleoside-triphosphatase activity	GO:0000166 nucleotide binding	GO:0004527 exonuclease activity
scf184834.g3	GO:0003677 DNA binding	GO:0005634 nucleus
scf184834.g31	GO:0004497 monooxygenase activity	GO:0005506 iron ion binding	GO:0009055 electron carrier activity	GO:0016491 oxidoreductase activity	GO:0020037 heme binding	GO:0046872 metal ion binding	GO:0055114 oxidation-reduction process
scf184834.g32	GO:0005730 nucleolus	GO:0005634 nucleus
scf184834.g33	GO:0003824 catalytic activity	GO:0050660 flavin adenine dinucleotide binding	GO:0016491 oxidoreductase activity	GO:0008152 metabolic process
scf184834.g34	GO:0003735 structural constituent of ribosome	GO:0006412 translation	GO:0005840 ribosome	GO:0015934 large ribosomal subunit	GO:0030529 ribonucleoprotein complex
scf184834.g35	GO:0016787 hydrolase activity	GO:0009166 nucleotide catabolic process
scf184834.g39	GO:0022891 substrate-specific transmembrane transporter activity	GO:0005215 transporter activity	GO:0006810 transport	GO:0055085 transmembrane transport	GO:0016021 integral to membrane	GO:0016020 membrane
scf184834.g40	GO:0016020 membrane
scf184834.g41	GO:0008017 microtubule binding	GO:0000226 microtubule cytoskeleton organization	GO:0005737 cytoplasm
scf184834.g42	GO:0003824 catalytic activity	GO:0016886 ligase activity, forming phosphoric ester bonds	GO:0003963 RNA-3'-phosphate cyclase activity	GO:0006396 RNA processing
scf184834.g43	GO:0004556 alpha-amylase activity	GO:0003824 catalytic activity	GO:0005509 calcium ion binding	GO:0043169 cation binding	GO:0005975 carbohydrate metabolic process	GO:0016052 carbohydrate catabolic process
scf184834.g44	GO:0000166 nucleotide binding	GO:0003676 nucleic acid binding	GO:0008270 zinc ion binding	GO:0005622 intracellular
scf184834.g46	GO:0046914 transition metal ion binding	GO:0016491 oxidoreductase activity	GO:0046872 metal ion binding	GO:0006006 glucose metabolic process	GO:0006094 gluconeogenesis	GO:0019538 protein metabolic process	GO:0005975 carbohydrate metabolic process	GO:0006744 ubiquinone biosynthetic process	GO:0055114 oxidation-reduction process	GO:0005743 mitochondrial inner membrane	GO:0005739 mitochondrion	GO:0016020 membrane
scf184834.g48	GO:0006351 transcription, DNA-dependent	GO:0006355 regulation of transcription, DNA-dependent
scf184834.g49	GO:0004672 protein kinase activity	GO:0005524 ATP binding	GO:0004674 protein serine/threonine kinase activity	GO:0016301 kinase activity	GO:0000166 nucleotide binding	GO:0016310 phosphorylation	GO:0006468 protein phosphorylation
scf184834.g52	GO:0008270 zinc ion binding	GO:0046872 metal ion binding
scf184834.g53	GO:0051015 actin filament binding	GO:0005524 ATP binding	GO:0003774 motor activity	GO:0000166 nucleotide binding	GO:0016459 myosin complex
scf184834.g55	GO:0016491 oxidoreductase activity	GO:0051287 NAD binding	GO:0055114 oxidation-reduction process
scf184834.g6	GO:0005524 ATP binding	GO:0004386 helicase activity	GO:0008026 ATP-dependent helicase activity	GO:0000166 nucleotide binding	GO:0003676 nucleic acid binding	GO:0016787 hydrolase activity
scf184834.g7	GO:0000384 first spliceosomal transesterification activity	GO:0000349 generation of catalytic spliceosome for first transesterification step	GO:0071006 U2-type catalytic step 1 spliceosome	GO:0005634 nucleus
scf184835.g1	GO:0016788 hydrolase activity, acting on ester bonds
scf184835.g12	GO:0006914 autophagy
scf184835.g13	GO:0004527 exonuclease activity	GO:0004519 endonuclease activity
scf184835.g15	GO:0003677 DNA binding
scf184835.g16	GO:0003677 DNA binding
scf184835.g17	GO:0051028 mRNA transport	GO:0005634 nucleus
scf184835.g5	GO:0003676 nucleic acid binding	GO:0005622 intracellular
scf184835.g6	GO:0051301 cell division	GO:0007049 cell cycle	GO:0005634 nucleus
scf184835.g7	GO:0050660 flavin adenine dinucleotide binding	GO:0003995 acyl-CoA dehydrogenase activity	GO:0016627 oxidoreductase activity, acting on the CH-CH group of donors	GO:0020037 heme binding	GO:0046872 metal ion binding	GO:0008152 metabolic process	GO:0055114 oxidation-reduction process
scf184835.g8	GO:0003824 catalytic activity	GO:0016779 nucleotidyltransferase activity	GO:0009058 biosynthetic process
scf184836.g12	GO:0004497 monooxygenase activity	GO:0005506 iron ion binding	GO:0009055 electron carrier activity	GO:0016491 oxidoreductase activity	GO:0020037 heme binding	GO:0046872 metal ion binding	GO:0055114 oxidation-reduction process
scf184836.g15	GO:0016788 hydrolase activity, acting on ester bonds	GO:0003676 nucleic acid binding
scf184836.g17	GO:0016787 hydrolase activity	GO:0004177 aminopeptidase activity
scf184836.g18	GO:0003677 DNA binding	GO:0005524 ATP binding	GO:0004386 helicase activity	GO:0003676 nucleic acid binding	GO:0008270 zinc ion binding	GO:0046872 metal ion binding
scf184836.g19	GO:0003824 catalytic activity	GO:0005488 binding	GO:0016491 oxidoreductase activity	GO:0008152 metabolic process
scf184836.g21	GO:0003824 catalytic activity	GO:0005488 binding	GO:0016491 oxidoreductase activity	GO:0008270 zinc ion binding	GO:0008152 metabolic process	GO:0055114 oxidation-reduction process
scf184836.g22	GO:0003824 catalytic activity	GO:0005488 binding	GO:0016491 oxidoreductase activity	GO:0008270 zinc ion binding	GO:0008152 metabolic process	GO:0055114 oxidation-reduction process
scf184836.g23	GO:0003824 catalytic activity	GO:0005488 binding	GO:0016491 oxidoreductase activity	GO:0008270 zinc ion binding	GO:0008152 metabolic process	GO:0055114 oxidation-reduction process
scf184836.g24	GO:0005488 binding	GO:0008565 protein transporter activity	GO:0015031 protein transport	GO:0016192 vesicle-mediated transport	GO:0006886 intracellular protein transport	GO:0030117 membrane coat
scf184836.g25	GO:0005506 iron ion binding	GO:0016705 oxidoreductase activity, acting on paired donors, with incorporation or reduction of molecular oxygen	GO:0016491 oxidoreductase activity	GO:0031418 L-ascorbic acid binding	GO:0055114 oxidation-reduction process
scf184836.g26	GO:0003899 DNA-directed RNA polymerase activity	GO:0003677 DNA binding	GO:0016740 transferase activity	GO:0016779 nucleotidyltransferase activity	GO:0006351 transcription, DNA-dependent
scf184836.g29	GO:0016491 oxidoreductase activity	GO:0055114 oxidation-reduction process
scf184836.g3	GO:0003824 catalytic activity	GO:0009116 nucleoside metabolic process
scf184836.g30	GO:0016491 oxidoreductase activity	GO:0055114 oxidation-reduction process
scf184836.g33	GO:0004852 uroporphyrinogen-III synthase activity	GO:0033014 tetrapyrrole biosynthetic process
scf184836.g34	GO:0007165 signal transduction	GO:0005622 intracellular
scf184836.g37	GO:0003824 catalytic activity	GO:0008152 metabolic process
scf184836.g38	GO:0003824 catalytic activity	GO:0004018 N6-(1,2-dicarboxyethyl)AMP AMP-lyase (fumarate-forming) activity	GO:0016829 lyase activity	GO:0009152 purine ribonucleotide biosynthetic process
scf184836.g40	GO:0016491 oxidoreductase activity
scf184836.g41	GO:0004609 phosphatidylserine decarboxylase activity	GO:0008654 phospholipid biosynthetic process
scf184836.g44	GO:0003824 catalytic activity	GO:0005488 binding	GO:0016491 oxidoreductase activity	GO:0008152 metabolic process	GO:0055114 oxidation-reduction process
scf184836.g45	GO:0005524 ATP binding	GO:0000166 nucleotide binding	GO:0016881 acid-amino acid ligase activity	GO:0016874 ligase activity	GO:0043687 post-translational protein modification
scf184836.g48	GO:0003824 catalytic activity	GO:0005488 binding	GO:0016491 oxidoreductase activity	GO:0008152 metabolic process	GO:0055114 oxidation-reduction process
scf184836.g49	GO:0003824 catalytic activity	GO:0005488 binding	GO:0016491 oxidoreductase activity	GO:0008152 metabolic process	GO:0055114 oxidation-reduction process
scf184836.g50	GO:0004672 protein kinase activity	GO:0005524 ATP binding	GO:0004674 protein serine/threonine kinase activity	GO:0016301 kinase activity	GO:0000166 nucleotide binding	GO:0016310 phosphorylation	GO:0006468 protein phosphorylation
scf184836.g54	GO:0006810 transport	GO:0016021 integral to membrane	GO:0016020 membrane
scf184836.g55	GO:0003735 structural constituent of ribosome	GO:0003723 RNA binding	GO:0006412 translation	GO:0005622 intracellular	GO:0005840 ribosome	GO:0030529 ribonucleoprotein complex
scf184836.g59	GO:0003735 structural constituent of ribosome	GO:0003723 RNA binding	GO:0006412 translation	GO:0005622 intracellular	GO:0005840 ribosome	GO:0030529 ribonucleoprotein complex
scf184836.g61	GO:0004934 mating-type alpha-factor pheromone receptor activity	GO:0004932 mating-type factor pheromone receptor activity	GO:0007186 G-protein coupled receptor protein signaling pathway	GO:0016021 integral to membrane	GO:0016020 membrane
scf184836.g62	GO:0004872 receptor activity	GO:0004934 mating-type alpha-factor pheromone receptor activity	GO:0004932 mating-type factor pheromone receptor activity	GO:0007186 G-protein coupled receptor protein signaling pathway	GO:0016021 integral to membrane	GO:0016020 membrane
scf184837.g2	GO:0003677 DNA binding	GO:0003676 nucleic acid binding	GO:0008270 zinc ion binding	GO:0015074 DNA integration
scf184838.g1	GO:0003677 DNA binding	GO:0003682 chromatin binding	GO:0003676 nucleic acid binding	GO:0015074 DNA integration	GO:0006333 chromatin assembly or disassembly	GO:0000785 chromatin	GO:0005634 nucleus
scf184839.g1	GO:0003677 DNA binding	GO:0003682 chromatin binding	GO:0003723 RNA binding	GO:0003676 nucleic acid binding	GO:0003964 RNA-directed DNA polymerase activity	GO:0015074 DNA integration	GO:0006333 chromatin assembly or disassembly	GO:0006278 RNA-dependent DNA replication	GO:0000785 chromatin	GO:0005634 nucleus
scf184839.g11	GO:0008270 zinc ion binding	GO:0005622 intracellular
scf184839.g2	GO:0003677 DNA binding	GO:0003682 chromatin binding	GO:0003723 RNA binding	GO:0003676 nucleic acid binding	GO:0003964 RNA-directed DNA polymerase activity	GO:0015074 DNA integration	GO:0006333 chromatin assembly or disassembly	GO:0006278 RNA-dependent DNA replication	GO:0000785 chromatin	GO:0005634 nucleus
scf184839.g3	GO:0003676 nucleic acid binding	GO:0008270 zinc ion binding
scf184839.g8	GO:0009055 electron carrier activity	GO:0055085 transmembrane transport
scf184840.g15	GO:0003676 nucleic acid binding
scf184840.g18	GO:0003735 structural constituent of ribosome	GO:0019843 rRNA binding	GO:0006412 translation	GO:0005622 intracellular	GO:0005840 ribosome	GO:0005739 mitochondrion	GO:0030529 ribonucleoprotein complex	GO:0005762 mitochondrial large ribosomal subunit
scf184840.g20	GO:0003676 nucleic acid binding	GO:0030529 ribonucleoprotein complex
scf184840.g22	GO:0003677 DNA binding	GO:0004803 transposase activity	GO:0015074 DNA integration	GO:0006313 transposition, DNA-mediated
scf184840.g3	GO:0003824 catalytic activity	GO:0004222 metalloendopeptidase activity	GO:0008270 zinc ion binding	GO:0046872 metal ion binding	GO:0006508 proteolysis
scf184840.g5	GO:0016884 carbon-nitrogen ligase activity, with glutamine as amido-N-donor	GO:0016811 hydrolase activity, acting on carbon-nitrogen (but not peptide) bonds, in linear amides
scf184840.g8	GO:0005509 calcium ion binding	GO:0003779 actin binding
scf184840.g9	GO:0016853 isomerase activity	GO:0003755 peptidyl-prolyl cis-trans isomerase activity	GO:0006457 protein folding
scf184841.g2	GO:0003677 DNA binding	GO:0003676 nucleic acid binding	GO:0015074 DNA integration
scf184842.g1	GO:0003723 RNA binding	GO:0003676 nucleic acid binding	GO:0003964 RNA-directed DNA polymerase activity	GO:0004523 ribonuclease H activity	GO:0006278 RNA-dependent DNA replication
scf184842.g11	GO:0008168 methyltransferase activity	GO:0008152 metabolic process	GO:0032259 methylation
scf184842.g12	GO:0042802 identical protein binding	GO:0051082 unfolded protein binding	GO:0032872 regulation of stress-activated MAPK cascade	GO:0007103 spindle pole body duplication in nuclear envelope	GO:0000161 MAPKKK cascade involved in osmosensory signaling pathway	GO:0051301 cell division	GO:0050821 protein stabilization	GO:0051726 regulation of cell cycle	GO:0007049 cell cycle	GO:0005737 cytoplasm
scf184842.g14	GO:0016853 isomerase activity	GO:0005515 protein binding	GO:0005737 cytoplasm	GO:0005634 nucleus
scf184842.g19	GO:0004364 glutathione transferase activity	GO:0016740 transferase activity
scf184842.g22	GO:0016458 gene silencing	GO:0005634 nucleus
scf184842.g23	GO:0003677 DNA binding	GO:0003700 sequence-specific DNA binding transcription factor activity	GO:0008270 zinc ion binding	GO:0046872 metal ion binding	GO:0006351 transcription, DNA-dependent	GO:0006355 regulation of transcription, DNA-dependent	GO:0005634 nucleus
scf184842.g25	GO:0003824 catalytic activity	GO:0005488 binding	GO:0008152 metabolic process
scf184842.g27	GO:0003677 DNA binding
scf184842.g28	GO:0003676 nucleic acid binding	GO:0005634 nucleus
scf184842.g29	GO:0046872 metal ion binding	GO:0035556 intracellular signal transduction
scf184842.g31	GO:0003824 catalytic activity	GO:0005488 binding	GO:0008926 mannitol-1-phosphate 5-dehydrogenase activity	GO:0016491 oxidoreductase activity	GO:0050662 coenzyme binding	GO:0008152 metabolic process	GO:0055114 oxidation-reduction process
scf184842.g34	GO:0031625 ubiquitin protein ligase binding	GO:0006511 ubiquitin-dependent protein catabolic process	GO:0031461 cullin-RING ubiquitin ligase complex
scf184842.g36	GO:0016740 transferase activity	GO:0004402 histone acetyltransferase activity	GO:0010484 H3 histone acetyltransferase activity	GO:0043618 regulation of transcription from RNA polymerase II promoter in response to stress	GO:0006974 response to DNA damage stimulus	GO:0010526 negative regulation of transposition, RNA-mediated	GO:0016573 histone acetylation	GO:0006351 transcription, DNA-dependent	GO:0043966 histone H3 acetylation	GO:0006303 double-strand break repair via nonhomologous end joining	GO:0006355 regulation of transcription, DNA-dependent	GO:0006281 DNA repair	GO:0005634 nucleus
scf184842.g6	GO:0008270 zinc ion binding	GO:0005622 intracellular
scf184842.g8	GO:0016787 hydrolase activity
scf184843.g1	GO:0008270 zinc ion binding	GO:0005622 intracellular
scf184843.g11	GO:0016301 kinase activity
scf184843.g12	GO:0003723 RNA binding	GO:0003676 nucleic acid binding	GO:0003964 RNA-directed DNA polymerase activity	GO:0004523 ribonuclease H activity	GO:0006278 RNA-dependent DNA replication
scf184843.g14	GO:0008270 zinc ion binding	GO:0005622 intracellular
scf184843.g16	GO:0003824 catalytic activity	GO:0005488 binding	GO:0008152 metabolic process
scf184843.g19	GO:0003824 catalytic activity	GO:0005488 binding	GO:0008152 metabolic process
scf184843.g21	GO:0004672 protein kinase activity	GO:0005524 ATP binding	GO:0006468 protein phosphorylation
scf184843.g22	GO:0005524 ATP binding	GO:0051276 chromosome organization	GO:0005694 chromosome
scf184843.g25	GO:0005215 transporter activity	GO:0006810 transport	GO:0055085 transmembrane transport	GO:0016020 membrane
scf184843.g26	GO:0004725 protein tyrosine phosphatase activity	GO:0016791 phosphatase activity	GO:0016787 hydrolase activity	GO:0035335 peptidyl-tyrosine dephosphorylation	GO:0016311 dephosphorylation
scf184843.g28	GO:0030528 transcription regulator activity	GO:0005634 nucleus
scf184843.g9	GO:0000156 two-component response regulator activity	GO:0016817 hydrolase activity, acting on acid anhydrides	GO:0005525 GTP binding	GO:0000160 two-component signal transduction system (phosphorelay)	GO:0006355 regulation of transcription, DNA-dependent	GO:0016020 membrane
scf184844.g1	GO:0003677 DNA binding	GO:0030337 DNA polymerase processivity factor activity	GO:0006260 DNA replication	GO:0006275 regulation of DNA replication	GO:0043626 PCNA complex	GO:0005634 nucleus
scf184844.g10	GO:0016491 oxidoreductase activity	GO:0055114 oxidation-reduction process
scf184844.g102	GO:0016491 oxidoreductase activity	GO:0055114 oxidation-reduction process
scf184844.g103	GO:0035091 phosphatidylinositol binding	GO:0007154 cell communication
scf184844.g105	GO:0003824 catalytic activity	GO:0009116 nucleoside metabolic process
scf184844.g106	GO:0003824 catalytic activity	GO:0005488 binding	GO:0004470 malic enzyme activity	GO:0016491 oxidoreductase activity	GO:0016616 oxidoreductase activity, acting on the CH-OH group of donors, NAD or NADP as acceptor	GO:0051287 NAD binding	GO:0046872 metal ion binding	GO:0008152 metabolic process	GO:0055114 oxidation-reduction process	GO:0006108 malate metabolic process
scf184844.g11	GO:0016791 phosphatase activity	GO:0008152 metabolic process	GO:0016311 dephosphorylation
scf184844.g110	GO:0008236 serine-type peptidase activity	GO:0006508 proteolysis
scf184844.g112	GO:0004729 oxygen-dependent protoporphyrinogen oxidase activity	GO:0006779 porphyrin biosynthetic process	GO:0055114 oxidation-reduction process
scf184844.g115	GO:0005524 ATP binding	GO:0017111 nucleoside-triphosphatase activity	GO:0000166 nucleotide binding	GO:0016887 ATPase activity	GO:0042626 ATPase activity, coupled to transmembrane movement of substances	GO:0006810 transport	GO:0055085 transmembrane transport	GO:0006200 ATP catabolic process	GO:0016021 integral to membrane
scf184844.g116	GO:0003824 catalytic activity	GO:0005488 binding	GO:0016491 oxidoreductase activity	GO:0008152 metabolic process	GO:0055114 oxidation-reduction process
scf184844.g117	GO:0003824 catalytic activity	GO:0005488 binding	GO:0016491 oxidoreductase activity	GO:0008270 zinc ion binding	GO:0046872 metal ion binding	GO:0008152 metabolic process	GO:0055114 oxidation-reduction process
scf184844.g118	GO:0016740 transferase activity
scf184844.g119	GO:0004497 monooxygenase activity	GO:0005506 iron ion binding	GO:0009055 electron carrier activity	GO:0016491 oxidoreductase activity	GO:0020037 heme binding	GO:0046872 metal ion binding	GO:0055114 oxidation-reduction process
scf184844.g120	GO:0004497 monooxygenase activity	GO:0005506 iron ion binding	GO:0009055 electron carrier activity	GO:0016491 oxidoreductase activity	GO:0020037 heme binding	GO:0046872 metal ion binding	GO:0055114 oxidation-reduction process
scf184844.g121	GO:0004497 monooxygenase activity	GO:0005506 iron ion binding	GO:0009055 electron carrier activity	GO:0016491 oxidoreductase activity	GO:0020037 heme binding	GO:0046872 metal ion binding	GO:0055114 oxidation-reduction process
scf184844.g122	GO:0004497 monooxygenase activity	GO:0005506 iron ion binding	GO:0009055 electron carrier activity	GO:0016491 oxidoreductase activity	GO:0020037 heme binding	GO:0046872 metal ion binding	GO:0055114 oxidation-reduction process
scf184844.g123	GO:0004497 monooxygenase activity	GO:0005506 iron ion binding	GO:0009055 electron carrier activity	GO:0016491 oxidoreductase activity	GO:0020037 heme binding	GO:0046872 metal ion binding	GO:0055114 oxidation-reduction process
[truncated: 3,418 more rows]

## Sheet: Molecular_function
Gene model
scf184270.g1	GO:0004190 aspartic-type endopeptidase activity	GO:0003676 nucleic acid binding	GO:0008270 zinc ion binding
scf184270.g5	GO:0019001 guanyl nucleotide binding	GO:0004871 signal transducer activity	GO:0000166 nucleotide binding	GO:0005525 GTP binding
scf184271.g1	GO:0003676 nucleic acid binding	GO:0008270 zinc ion binding
scf184271.g3	GO:0008374 O-acyltransferase activity
scf184272.g1	GO:0003676 nucleic acid binding
scf184272.g2	GO:0016740 transferase activity	GO:0004149 dihydrolipoyllysine-residue succinyltransferase activity	GO:0008415 acyltransferase activity
scf184274.g1	GO:0022891 substrate-specific transmembrane transporter activity	GO:0005215 transporter activity
scf184277.g1	GO:0003676 nucleic acid binding	GO:0008270 zinc ion binding
scf184280.g1	GO:0003677 DNA binding
scf184280.g5	GO:0016301 kinase activity
scf184280.g8	GO:0004725 protein tyrosine phosphatase activity	GO:0016791 phosphatase activity	GO:0008138 protein tyrosine/serine/threonine phosphatase activity
scf184281.g11	GO:0005524 ATP binding
scf184281.g12	GO:0000166 nucleotide binding	GO:0016817 hydrolase activity, acting on acid anhydrides	GO:0016787 hydrolase activity	GO:0005525 GTP binding
scf184281.g15	GO:0008080 N-acetyltransferase activity	GO:0009055 electron carrier activity	GO:0015035 protein disulfide oxidoreductase activity
scf184281.g16	GO:0008270 zinc ion binding	GO:0046872 metal ion binding
scf184281.g2	GO:0016788 hydrolase activity, acting on ester bonds
scf184281.g20	GO:0003824 catalytic activity	GO:0016831 carboxy-lyase activity	GO:0030170 pyridoxal phosphate binding	GO:0016829 lyase activity
scf184281.g6	GO:0003676 nucleic acid binding
scf184281.g8	GO:0004497 monooxygenase activity	GO:0005506 iron ion binding	GO:0009055 electron carrier activity	GO:0016491 oxidoreductase activity	GO:0020037 heme binding	GO:0046872 metal ion binding
scf184281.g9	GO:0004601 peroxidase activity	GO:0020037 heme binding
scf184287.g1	GO:0000166 nucleotide binding
scf184287.g3	GO:0016491 oxidoreductase activity
scf184287.g4	GO:0016491 oxidoreductase activity
scf184291.g1	GO:0003677 DNA binding	GO:0005524 ATP binding	GO:0004386 helicase activity	GO:0003676 nucleic acid binding	GO:0005515 protein binding	GO:0008270 zinc ion binding	GO:0046872 metal ion binding
scf184298.g10	GO:0003924 GTPase activity	GO:0000166 nucleotide binding	GO:0005198 structural molecule activity	GO:0005525 GTP binding
scf184298.g11	GO:0003924 GTPase activity	GO:0000166 nucleotide binding	GO:0005198 structural molecule activity	GO:0005525 GTP binding
scf184298.g15	GO:0004185 serine-type carboxypeptidase activity
scf184298.g18	GO:0051082 unfolded protein binding
scf184298.g20	GO:0003924 GTPase activity	GO:0000166 nucleotide binding	GO:0005515 protein binding	GO:0005525 GTP binding
scf184298.g23	GO:0016787 hydrolase activity
scf184298.g25	GO:0005506 iron ion binding	GO:0050353 trimethyllysine dioxygenase activity	GO:0016491 oxidoreductase activity	GO:0031418 L-ascorbic acid binding
scf184298.g3	GO:0005315 inorganic phosphate transmembrane transporter activity	GO:0005215 transporter activity
scf184298.g30	GO:0016627 oxidoreductase activity, acting on the CH-CH group of donors
scf184298.g35	GO:0016491 oxidoreductase activity	GO:0016853 isomerase activity	GO:0004455 ketol-acid reductoisomerase activity	GO:0050662 coenzyme binding
scf184298.g37	GO:0008233 peptidase activity	GO:0008236 serine-type peptidase activity	GO:0016787 hydrolase activity	GO:0004252 serine-type endopeptidase activity
scf184298.g38	GO:0051537 2 iron, 2 sulfur cluster binding	GO:0050660 flavin adenine dinucleotide binding	GO:0051536 iron-sulfur cluster binding	GO:0016491 oxidoreductase activity	GO:0046872 metal ion binding
scf184298.g4	GO:0008270 zinc ion binding
scf184298.g42	GO:0003824 catalytic activity	GO:0008483 transaminase activity	GO:0030170 pyridoxal phosphate binding
scf184298.g6	GO:0005315 inorganic phosphate transmembrane transporter activity	GO:0005215 transporter activity
scf184298.g8	GO:0003924 GTPase activity	GO:0000166 nucleotide binding	GO:0005198 structural molecule activity	GO:0005525 GTP binding
scf184301.g2	GO:0004713 protein tyrosine kinase activity
scf184303.g1	GO:0003723 RNA binding	GO:0003964 RNA-directed DNA polymerase activity
scf184305.g1	GO:0003676 nucleic acid binding	GO:0008270 zinc ion binding
scf184305.g10	GO:0019001 guanyl nucleotide binding	GO:0004871 signal transducer activity	GO:0000166 nucleotide binding	GO:0005525 GTP binding
scf184305.g11	GO:0070273 phosphatidylinositol-4-phosphate binding	GO:0005515 protein binding
scf184305.g4	GO:0003824 catalytic activity	GO:0005488 binding	GO:0016491 oxidoreductase activity
scf184305.g5	GO:0003824 catalytic activity	GO:0005488 binding	GO:0016491 oxidoreductase activity
scf184305.g6	GO:0003824 catalytic activity	GO:0005488 binding	GO:0016491 oxidoreductase activity
scf184305.g8	GO:0005488 binding
scf184305.g9	GO:0005488 binding
scf184310.g1	GO:0016689 manganese peroxidase activity	GO:0016491 oxidoreductase activity	GO:0004601 peroxidase activity	GO:0020037 heme binding	GO:0046872 metal ion binding
scf184315.g3	GO:0003824 catalytic activity	GO:0008815 citrate (pro-3S)-lyase activity	GO:0016830 carbon-carbon lyase activity	GO:0046872 metal ion binding
scf184324.g2	GO:0031072 heat shock protein binding
scf184324.g3	GO:0016740 transferase activity
scf184325.g10	GO:0005524 ATP binding	GO:0017111 nucleoside-triphosphatase activity	GO:0000166 nucleotide binding
scf184325.g12	GO:0000156 two-component response regulator activity
scf184325.g13	GO:0008270 zinc ion binding
scf184325.g14	GO:0000166 nucleotide binding
scf184325.g17	GO:0004170 dUTP diphosphatase activity	GO:0016787 hydrolase activity	GO:0005515 protein binding
scf184325.g18	GO:0008233 peptidase activity	GO:0008237 metallopeptidase activity
scf184325.g2	GO:0003824 catalytic activity	GO:0003677 DNA binding	GO:0004518 nuclease activity
scf184325.g21	GO:0005488 binding	GO:0000062 fatty-acyl-CoA binding
scf184325.g24	GO:0005337 nucleoside transmembrane transporter activity
scf184325.g4	GO:0016773 phosphotransferase activity, alcohol group as acceptor	GO:0005524 ATP binding	GO:0016740 transferase activity
scf184325.g5	GO:0003824 catalytic activity	GO:0016903 oxidoreductase activity, acting on the aldehyde or oxo group of donors	GO:0016491 oxidoreductase activity
scf184325.g6	GO:0003824 catalytic activity	GO:0004553 hydrolase activity, hydrolyzing O-glycosyl compounds	GO:0016787 hydrolase activity
scf184325.g7	GO:0003824 catalytic activity	GO:0005488 binding	GO:0016491 oxidoreductase activity
scf184327.g1	GO:0003677 DNA binding	GO:0003682 chromatin binding	GO:0003723 RNA binding	GO:0003676 nucleic acid binding	GO:0003964 RNA-directed DNA polymerase activity
scf184332.g2	GO:0005488 binding	GO:0016853 isomerase activity	GO:0003755 peptidyl-prolyl cis-trans isomerase activity
scf184332.g4	GO:0004437 inositol or phosphatidylinositol phosphatase activity
scf184332.g7	GO:0003723 RNA binding	GO:0003676 nucleic acid binding	GO:0003964 RNA-directed DNA polymerase activity	GO:0004523 ribonuclease H activity
scf184332.g8	GO:0003723 RNA binding	GO:0003676 nucleic acid binding	GO:0003964 RNA-directed DNA polymerase activity	GO:0004523 ribonuclease H activity
scf184334.g2	GO:0000166 nucleotide binding	GO:0003676 nucleic acid binding
scf184334.g3	GO:0016779 nucleotidyltransferase activity
scf184334.g4	GO:0003743 translation initiation factor activity
scf184334.g5	GO:0005215 transporter activity
scf184334.g6	GO:0003824 catalytic activity	GO:0016787 hydrolase activity	GO:0043169 cation binding
scf184334.g7	GO:0016740 transferase activity
scf184335.g3	GO:0003723 RNA binding	GO:0003676 nucleic acid binding	GO:0003964 RNA-directed DNA polymerase activity	GO:0004523 ribonuclease H activity
scf184335.g4	GO:0003677 DNA binding	GO:0008270 zinc ion binding
scf184335.g6	GO:0008080 N-acetyltransferase activity
scf184335.g7	GO:0004672 protein kinase activity	GO:0005524 ATP binding	GO:0004674 protein serine/threonine kinase activity	GO:0016301 kinase activity	GO:0016740 transferase activity	GO:0000166 nucleotide binding
scf184335.g8	GO:0016740 transferase activity
scf184346.g10	GO:0008270 zinc ion binding
scf184346.g3	GO:0016787 hydrolase activity
scf184346.g6	GO:0015171 amino acid transmembrane transporter activity
scf184347.g2	GO:0004409 homoaconitate hydratase activity	GO:0051539 4 iron, 4 sulfur cluster binding
scf184347.g3	GO:0003824 catalytic activity	GO:0016874 ligase activity
scf184347.g4	GO:0004497 monooxygenase activity	GO:0005506 iron ion binding	GO:0009055 electron carrier activity	GO:0016491 oxidoreductase activity	GO:0020037 heme binding	GO:0046872 metal ion binding
scf184347.g5	GO:0003676 nucleic acid binding	GO:0008270 zinc ion binding
scf184347.g6	GO:0003723 RNA binding	GO:0003676 nucleic acid binding	GO:0003964 RNA-directed DNA polymerase activity	GO:0004523 ribonuclease H activity
scf184353.g10	GO:0005515 protein binding
scf184353.g11	GO:0003824 catalytic activity
scf184353.g2	GO:0005524 ATP binding	GO:0017111 nucleoside-triphosphatase activity	GO:0000166 nucleotide binding
scf184353.g3	GO:0005524 ATP binding	GO:0017111 nucleoside-triphosphatase activity	GO:0000166 nucleotide binding
scf184353.g4	GO:0003676 nucleic acid binding
scf184353.g7	GO:0004672 protein kinase activity	GO:0005524 ATP binding	GO:0004674 protein serine/threonine kinase activity
scf184353.g8	GO:0003824 catalytic activity	GO:0004795 threonine synthase activity	GO:0030170 pyridoxal phosphate binding
scf184353.g9	GO:0003676 nucleic acid binding
scf184354.g1	GO:0003824 catalytic activity	GO:0000287 magnesium ion binding	GO:0005524 ATP binding	GO:0015662 ATPase activity, coupled to transmembrane movement of ions, phosphorylative mechanism	GO:0000166 nucleotide binding	GO:0016787 hydrolase activity	GO:0016820 hydrolase activity, acting on acid anhydrides, catalyzing transmembrane movement of substances	GO:0004012 phospholipid-translocating ATPase activity
scf184354.g10	GO:0000166 nucleotide binding	GO:0005525 GTP binding
scf184354.g12	GO:0004672 protein kinase activity	GO:0005524 ATP binding
scf184354.g14	GO:0000287 magnesium ion binding	GO:0016829 lyase activity
scf184354.g16	GO:0005524 ATP binding
scf184354.g21	GO:0003676 nucleic acid binding	GO:0008270 zinc ion binding
scf184354.g23	GO:0003743 translation initiation factor activity
scf184354.g28	GO:0000166 nucleotide binding
scf184354.g3	GO:0004672 protein kinase activity	GO:0005524 ATP binding
scf184354.g8	GO:0008553 hydrogen-exporting ATPase activity, phosphorylative mechanism	GO:0005524 ATP binding	GO:0017111 nucleoside-triphosphatase activity	GO:0046961 proton-transporting ATPase activity, rotational mechanism	GO:0046933 hydrogen ion transporting ATP synthase activity, rotational mechanism	GO:0000166 nucleotide binding	GO:0016820 hydrolase activity, acting on acid anhydrides, catalyzing transmembrane movement of substances
scf184354.g9	GO:0016740 transferase activity	GO:0016757 transferase activity, transferring glycosyl groups	GO:0004044 amidophosphoribosyltransferase activity	GO:0046872 metal ion binding
scf184355.g1	GO:0000166 nucleotide binding	GO:0003676 nucleic acid binding
scf184355.g13	GO:0004437 inositol or phosphatidylinositol phosphatase activity
scf184355.g16	GO:0003677 DNA binding	GO:0003682 chromatin binding	GO:0003723 RNA binding	GO:0003676 nucleic acid binding	GO:0003964 RNA-directed DNA polymerase activity
scf184355.g17	GO:0003677 DNA binding	GO:0003682 chromatin binding	GO:0003723 RNA binding	GO:0003676 nucleic acid binding	GO:0003964 RNA-directed DNA polymerase activity
scf184355.g18	GO:0003677 DNA binding	GO:0003682 chromatin binding	GO:0003723 RNA binding	GO:0003676 nucleic acid binding	GO:0003964 RNA-directed DNA polymerase activity
scf184355.g19	GO:0003677 DNA binding	GO:0003682 chromatin binding	GO:0003676 nucleic acid binding
scf184355.g3	GO:0003677 DNA binding	GO:0043565 sequence-specific DNA binding	GO:0003700 sequence-specific DNA binding transcription factor activity
scf184355.g4	GO:0000166 nucleotide binding	GO:0003676 nucleic acid binding
scf184355.g6	GO:0004108 citrate (Si)-synthase activity	GO:0016740 transferase activity	GO:0046912 transferase activity, transferring acyl groups, acyl groups converted into alkyl on transfer
scf184355.g7	GO:0008176 tRNA (guanine-N7-)-methyltransferase activity
scf184355.g8	GO:0000175 3'-5'-exoribonuclease activity	GO:0003723 RNA binding
scf184355.g9	GO:0004514 nicotinate-nucleotide diphosphorylase (carboxylating) activity	GO:0016740 transferase activity	GO:0004516 nicotinate phosphoribosyltransferase activity	GO:0016757 transferase activity, transferring glycosyl groups
scf184361.g3	GO:0003824 catalytic activity	GO:0005488 binding	GO:0016491 oxidoreductase activity
scf184361.g4	GO:0003677 DNA binding	GO:0008270 zinc ion binding
scf184361.g8	GO:0004872 receptor activity
scf184365.g4	GO:0003676 nucleic acid binding	GO:0008270 zinc ion binding
scf184370.g13	GO:0003824 catalytic activity	GO:0005488 binding	GO:0030060 L-malate dehydrogenase activity	GO:0016491 oxidoreductase activity	GO:0016616 oxidoreductase activity, acting on the CH-OH group of donors, NAD or NADP as acceptor
scf184370.g2	GO:0005488 binding
scf184370.g3	GO:0003824 catalytic activity
scf184370.g7	GO:0031072 heat shock protein binding	GO:0051082 unfolded protein binding
scf184370.g8	GO:0004497 monooxygenase activity	GO:0005506 iron ion binding	GO:0009055 electron carrier activity	GO:0016491 oxidoreductase activity	GO:0020037 heme binding	GO:0046872 metal ion binding
scf184380.g1	GO:0016881 acid-amino acid ligase activity
scf184380.g10	GO:0008236 serine-type peptidase activity
scf184380.g4	GO:0016788 hydrolase activity, acting on ester bonds
scf184380.g5	GO:0046873 metal ion transmembrane transporter activity
scf184380.g6	GO:0003677 DNA binding	GO:0008270 zinc ion binding	GO:0046872 metal ion binding
scf184380.g7	GO:0019904 protein domain specific binding
scf184382.g5	GO:0016301 kinase activity
scf184382.g6	GO:0003824 catalytic activity	GO:0000287 magnesium ion binding	GO:0005524 ATP binding	GO:0015662 ATPase activity, coupled to transmembrane movement of ions, phosphorylative mechanism	GO:0000166 nucleotide binding	GO:0016787 hydrolase activity	GO:0016820 hydrolase activity, acting on acid anhydrides, catalyzing transmembrane movement of substances	GO:0004012 phospholipid-translocating ATPase activity
scf184382.g7	GO:0016491 oxidoreductase activity
scf184392.g3	GO:0016787 hydrolase activity
scf184392.g5	GO:0003824 catalytic activity
scf184392.g9	GO:0008080 N-acetyltransferase activity
scf184395.g1	GO:0003824 catalytic activity
scf184395.g2	GO:0004077 biotin-[acetyl-CoA-carboxylase] ligase activity	GO:0003824 catalytic activity	GO:0016874 ligase activity
scf184398.g1	GO:0003824 catalytic activity
scf184399.g3	GO:0022891 substrate-specific transmembrane transporter activity	GO:0005215 transporter activity
scf184402.g1	GO:0008599 protein phosphatase type 1 regulator activity	GO:0005515 protein binding
scf184402.g3	GO:0004672 protein kinase activity	GO:0005524 ATP binding	GO:0000166 nucleotide binding
scf184403.g10	GO:0003723 RNA binding	GO:0009982 pseudouridine synthase activity
scf184403.g11	GO:0003676 nucleic acid binding
scf184403.g12	GO:0005488 binding
scf184403.g13	GO:0005524 ATP binding	GO:0017111 nucleoside-triphosphatase activity	GO:0004386 helicase activity	GO:0008026 ATP-dependent helicase activity	GO:0000166 nucleotide binding	GO:0003676 nucleic acid binding	GO:0016787 hydrolase activity
scf184403.g14	GO:0008318 protein prenyltransferase activity
scf184403.g17	GO:0008270 zinc ion binding
scf184403.g2	GO:0000166 nucleotide binding	GO:0003676 nucleic acid binding
scf184403.g20	GO:0003677 DNA binding	GO:0003676 nucleic acid binding	GO:0004527 exonuclease activity
scf184403.g22	GO:0003824 catalytic activity	GO:0005488 binding	GO:0016491 oxidoreductase activity
scf184403.g23	GO:0003824 catalytic activity	GO:0016829 lyase activity	GO:0016841 ammonia-lyase activity
scf184403.g24	GO:0003824 catalytic activity	GO:0004086 carbamoyl-phosphate synthase activity	GO:0005524 ATP binding	GO:0016743 carboxyl- or carbamoyltransferase activity	GO:0016597 amino acid binding	GO:0004070 aspartate carbamoyltransferase activity	GO:0016874 ligase activity
scf184403.g25	GO:0016491 oxidoreductase activity
scf184403.g5	GO:0045735 nutrient reservoir activity
scf184403.g8	GO:0003824 catalytic activity	GO:0005488 binding	GO:0016616 oxidoreductase activity, acting on the CH-OH group of donors, NAD or NADP as acceptor	GO:0048037 cofactor binding	GO:0051287 NAD binding
scf184405.g1	GO:0004143 diacylglycerol kinase activity
scf184411.g2	GO:0016491 oxidoreductase activity
scf184411.g7	GO:0003779 actin binding
scf184411.g8	GO:0005488 binding
scf184414.g11	GO:0003677 DNA binding	GO:0003682 chromatin binding	GO:0003723 RNA binding	GO:0003676 nucleic acid binding	GO:0003964 RNA-directed DNA polymerase activity
scf184414.g2	GO:0004672 protein kinase activity	GO:0005524 ATP binding
scf184414.g3	GO:0004672 protein kinase activity	GO:0005524 ATP binding
scf184414.g8	GO:0004620 phospholipase activity
scf184414.g9	GO:0004650 polygalacturonase activity	GO:0016798 hydrolase activity, acting on glycosyl bonds	GO:0016787 hydrolase activity
scf184449.g1	GO:0003676 nucleic acid binding	GO:0008270 zinc ion binding
scf184449.g2	GO:0003735 structural constituent of ribosome	GO:0003723 RNA binding
scf184449.g4	GO:0003677 DNA binding	GO:0003700 sequence-specific DNA binding transcription factor activity	GO:0008270 zinc ion binding	GO:0046872 metal ion binding
scf184449.g5	GO:0003824 catalytic activity	GO:0004553 hydrolase activity, hydrolyzing O-glycosyl compounds	GO:0016798 hydrolase activity, acting on glycosyl bonds	GO:0016787 hydrolase activity	GO:0043169 cation binding	GO:0030248 cellulose binding
scf184449.g6	GO:0016813 hydrolase activity, acting on carbon-nitrogen (but not peptide) bonds, in linear amidines	GO:0016787 hydrolase activity	GO:0004053 arginase activity	GO:0046872 metal ion binding
scf184455.g2	GO:0004553 hydrolase activity, hydrolyzing O-glycosyl compounds	GO:0030248 cellulose binding
scf184455.g3	GO:0003824 catalytic activity	GO:0005488 binding	GO:0016491 oxidoreductase activity
scf184455.g6	GO:0008270 zinc ion binding
scf184459.g1	GO:0003676 nucleic acid binding	GO:0008270 zinc ion binding	GO:0046872 metal ion binding
scf184460.g1	GO:0008270 zinc ion binding
scf184461.g1	GO:0004713 protein tyrosine kinase activity
scf184461.g4	GO:0003723 RNA binding	GO:0003676 nucleic acid binding	GO:0003964 RNA-directed DNA polymerase activity	GO:0004523 ribonuclease H activity
scf184462.g1	GO:0008270 zinc ion binding
scf184463.g1	GO:0008270 zinc ion binding
scf184464.g1	GO:0003677 DNA binding	GO:0003682 chromatin binding	GO:0003723 RNA binding	GO:0003676 nucleic acid binding	GO:0003964 RNA-directed DNA polymerase activity
scf184467.g1	GO:0005089 Rho guanyl-nucleotide exchange factor activity
scf184467.g2	GO:0030145 manganese ion binding	GO:0016787 hydrolase activity
scf184467.g5	GO:0004573 mannosyl-oligosaccharide glucosidase activity	GO:0003824 catalytic activity
scf184467.g6	GO:0005488 binding
scf184470.g1	GO:0003723 RNA binding	GO:0003676 nucleic acid binding	GO:0003964 RNA-directed DNA polymerase activity	GO:0004523 ribonuclease H activity
scf184470.g17	GO:0008080 N-acetyltransferase activity
scf184470.g2	GO:0016491 oxidoreductase activity
scf184470.g20	GO:0008080 N-acetyltransferase activity
scf184470.g21	GO:0008270 zinc ion binding	GO:0046872 metal ion binding
scf184470.g22	GO:0008270 zinc ion binding	GO:0046872 metal ion binding
scf184470.g24	GO:0005524 ATP binding	GO:0017111 nucleoside-triphosphatase activity	GO:0000166 nucleotide binding	GO:0051082 unfolded protein binding
scf184470.g27	GO:0005524 ATP binding	GO:0003774 motor activity	GO:0000166 nucleotide binding	GO:0003777 microtubule motor activity
scf184470.g28	GO:0016812 hydrolase activity, acting on carbon-nitrogen (but not peptide) bonds, in cyclic amides	GO:0003824 catalytic activity	GO:0004151 dihydroorotase activity
scf184470.g29	GO:0004176 ATP-dependent peptidase activity	GO:0008270 zinc ion binding	GO:0046872 metal ion binding
scf184470.g31	GO:0003824 catalytic activity	GO:0005488 binding	GO:0004345 glucose-6-phosphate dehydrogenase activity	GO:0050661 NADP binding	GO:0016491 oxidoreductase activity
scf184470.g32	GO:0003723 RNA binding	GO:0005515 protein binding
scf184470.g33	GO:0005524 ATP binding	GO:0000166 nucleotide binding	GO:0016881 acid-amino acid ligase activity	GO:0016874 ligase activity
scf184470.g36	GO:0003824 catalytic activity	GO:0030729 acetoacetate-CoA ligase activity
scf184470.g38	GO:0016787 hydrolase activity
scf184470.g39	GO:0008270 zinc ion binding	GO:0046872 metal ion binding
scf184470.g4	GO:0016787 hydrolase activity	GO:0004177 aminopeptidase activity
scf184470.g5	GO:0003824 catalytic activity	GO:0003949 1-(5-phosphoribosyl)-5-[(5-phosphoribosylamino)methylideneamino]imidazole-4-carboxamide isomerase activity
scf184470.g6	GO:0016491 oxidoreductase activity	GO:0046872 metal ion binding
scf184470.g7	GO:0008233 peptidase activity	GO:0004190 aspartic-type endopeptidase activity	GO:0016787 hydrolase activity
scf184470.g9	GO:0005524 ATP binding	GO:0016874 ligase activity	GO:0004326 tetrahydrofolylpolyglutamate synthase activity
scf184471.g1	GO:0003677 DNA binding	GO:0003682 chromatin binding	GO:0003723 RNA binding	GO:0003676 nucleic acid binding	GO:0003964 RNA-directed DNA polymerase activity
scf184473.g10	GO:0003824 catalytic activity
scf184473.g15	GO:0008270 zinc ion binding
scf184473.g18	GO:0016151 nickel ion binding
scf184473.g21	GO:0003824 catalytic activity	GO:0018580 nitronate monooxygenase activity
scf184473.g22	GO:0016742 hydroxymethyl-, formyl- and related transferase activity
scf184473.g24	GO:0004601 peroxidase activity	GO:0020037 heme binding
scf184473.g25	GO:0004672 protein kinase activity	GO:0005524 ATP binding	GO:0004674 protein serine/threonine kinase activity
scf184473.g29	GO:0015205 nucleobase transmembrane transporter activity
scf184473.g31	GO:0003824 catalytic activity	GO:0005524 ATP binding	GO:0004331 fructose-2,6-bisphosphate 2-phosphatase activity	GO:0003873 6-phosphofructo-2-kinase activity
scf184473.g37	GO:0030528 transcription regulator activity
scf184473.g40	GO:0003723 RNA binding	GO:0003676 nucleic acid binding	GO:0003964 RNA-directed DNA polymerase activity	GO:0004523 ribonuclease H activity
scf184473.g5	GO:0004114 3',5'-cyclic-nucleotide phosphodiesterase activity	GO:0003824 catalytic activity	GO:0008081 phosphoric diester hydrolase activity	GO:0016787 hydrolase activity	GO:0046872 metal ion binding
scf184473.g9	GO:0008233 peptidase activity	GO:0004177 aminopeptidase activity
scf184480.g1	GO:0003676 nucleic acid binding	GO:0008270 zinc ion binding	GO:0046872 metal ion binding
scf184482.g1	GO:0008270 zinc ion binding	GO:0046872 metal ion binding
scf184491.g1	GO:0004672 protein kinase activity	GO:0005524 ATP binding
scf184491.g4	GO:0004497 monooxygenase activity	GO:0005506 iron ion binding	GO:0009055 electron carrier activity	GO:0016491 oxidoreductase activity	GO:0020037 heme binding	GO:0046872 metal ion binding
scf184491.g5	GO:0004497 monooxygenase activity	GO:0005506 iron ion binding	GO:0009055 electron carrier activity	GO:0016491 oxidoreductase activity	GO:0020037 heme binding	GO:0046872 metal ion binding
scf184491.g6	GO:0008060 ARF GTPase activator activity	GO:0008270 zinc ion binding
scf184492.g1	GO:0015450 P-P-bond-hydrolysis-driven protein transmembrane transporter activity
scf184493.g10	GO:0005488 binding
scf184493.g11	GO:0008113 peptide-methionine-(S)-S-oxide reductase activity	GO:0016671 oxidoreductase activity, acting on a sulfur group of donors, disulfide as acceptor
scf184493.g13	GO:0015171 amino acid transmembrane transporter activity
scf184493.g14	GO:0008081 phosphoric diester hydrolase activity
scf184493.g17	GO:0003824 catalytic activity	GO:0005488 binding	GO:0000036 acyl carrier activity
scf184493.g20	GO:0005488 binding
scf184493.g6	GO:0003993 acid phosphatase activity
scf184493.g8	GO:0004497 monooxygenase activity	GO:0005506 iron ion binding	GO:0009055 electron carrier activity	GO:0016491 oxidoreductase activity	GO:0020037 heme binding	GO:0046872 metal ion binding
scf184494.g2	GO:0005198 structural molecule activity
scf184494.g3	GO:0005524 ATP binding	GO:0016758 transferase activity, transferring hexosyl groups	GO:0016740 transferase activity	GO:0003774 motor activity	GO:0020037 heme binding
scf184494.g5	GO:0008565 protein transporter activity
scf184495.g1	GO:0016740 transferase activity	GO:0004364 glutathione transferase activity
scf184497.g1	GO:0019001 guanyl nucleotide binding	GO:0004871 signal transducer activity
scf184497.g10	GO:0003824 catalytic activity
scf184497.g11	GO:0022891 substrate-specific transmembrane transporter activity	GO:0005215 transporter activity
scf184497.g12	GO:0016787 hydrolase activity
scf184497.g13	GO:0005525 GTP binding
scf184497.g2	GO:0016758 transferase activity, transferring hexosyl groups
scf184497.g3	GO:0008270 zinc ion binding	GO:0046872 metal ion binding
scf184497.g6	GO:0003824 catalytic activity
scf184497.g7	GO:0003824 catalytic activity
scf184497.g8	GO:0035091 phosphatidylinositol binding	GO:0008289 lipid binding
scf184499.g11	GO:0016491 oxidoreductase activity
scf184499.g12	GO:0004672 protein kinase activity	GO:0005524 ATP binding	GO:0004674 protein serine/threonine kinase activity	GO:0016301 kinase activity	GO:0016740 transferase activity	GO:0000166 nucleotide binding	GO:0004707 MAP kinase activity
scf184499.g13	GO:0003824 catalytic activity	GO:0004401 histidinol-phosphatase activity
scf184499.g15	GO:0005488 binding
scf184499.g17	GO:0008270 zinc ion binding
scf184499.g2	GO:0004221 ubiquitin thiolesterase activity
scf184499.g21	GO:0030674 protein binding, bridging
scf184499.g22	GO:0003824 catalytic activity	GO:0017150 tRNA dihydrouridine synthase activity	GO:0050660 flavin adenine dinucleotide binding
scf184499.g23	GO:0005524 ATP binding	GO:0016301 kinase activity	GO:0000156 two-component response regulator activity	GO:0004871 signal transducer activity	GO:0000155 two-component sensor activity	GO:0004673 protein histidine kinase activity	GO:0016772 transferase activity, transferring phosphorus-containing groups
scf184499.g25	GO:0003824 catalytic activity	GO:0030145 manganese ion binding	GO:0046537 2,3-bisphosphoglycerate-independent phosphoglycerate mutase activity	GO:0004619 phosphoglycerate mutase activity	GO:0046872 metal ion binding
scf184499.g26	GO:0016787 hydrolase activity
scf184499.g27	GO:0016787 hydrolase activity
scf184499.g28	GO:0005515 protein binding
scf184499.g3	GO:0003824 catalytic activity	GO:0005524 ATP binding	GO:0004075 biotin carboxylase activity	GO:0016874 ligase activity
scf184499.g7	GO:0008233 peptidase activity	GO:0008234 cysteine-type peptidase activity	GO:0004221 ubiquitin thiolesterase activity	GO:0016787 hydrolase activity
scf184499.g8	GO:0004452 isopentenyl-diphosphate delta-isomerase activity	GO:0016853 isomerase activity
scf184501.g1	GO:0003824 catalytic activity	GO:0016740 transferase activity	GO:0004474 malate synthase activity	GO:0008415 acyltransferase activity
scf184501.g2	GO:0003824 catalytic activity	GO:0016740 transferase activity	GO:0004474 malate synthase activity	GO:0008415 acyltransferase activity
scf184501.g3	GO:0004672 protein kinase activity	GO:0005524 ATP binding
scf184501.g5	GO:0003824 catalytic activity	GO:0016787 hydrolase activity
scf184501.g6	GO:0004872 receptor activity
scf184501.g8	GO:0042802 identical protein binding	GO:0003677 DNA binding	GO:0017025 TBP-class protein binding	GO:0016251 general RNA polymerase II transcription factor activity	GO:0003682 chromatin binding	GO:0005515 protein binding	GO:0003704 specific RNA polymerase II transcription factor activity	GO:0016986 transcription initiation factor activity
scf184512.g1	GO:0016758 transferase activity, transferring hexosyl groups
scf184512.g3	GO:0003723 RNA binding	GO:0003964 RNA-directed DNA polymerase activity
scf184523.g1	GO:0005089 Rho guanyl-nucleotide exchange factor activity
scf184523.g2	GO:0005089 Rho guanyl-nucleotide exchange factor activity
scf184523.g3	GO:0016874 ligase activity
scf184523.g4	GO:0003824 catalytic activity	GO:0016769 transferase activity, transferring nitrogenous groups	GO:0030170 pyridoxal phosphate binding
scf184523.g7	GO:0008270 zinc ion binding
scf184533.g1	GO:0003723 RNA binding	GO:0003676 nucleic acid binding	GO:0003964 RNA-directed DNA polymerase activity	GO:0004523 ribonuclease H activity
scf184533.g3	GO:0003824 catalytic activity	GO:0018580 nitronate monooxygenase activity
scf184541.g2	GO:0016788 hydrolase activity, acting on ester bonds
scf184541.g5	GO:0003677 DNA binding	GO:0003682 chromatin binding	GO:0003723 RNA binding	GO:0003676 nucleic acid binding	GO:0003964 RNA-directed DNA polymerase activity
scf184541.g6	GO:0003676 nucleic acid binding	GO:0008270 zinc ion binding
scf184546.g1	GO:0008233 peptidase activity	GO:0008235 metalloexopeptidase activity	GO:0016787 hydrolase activity	GO:0004177 aminopeptidase activity	GO:0008270 zinc ion binding	GO:0046872 metal ion binding
scf184548.g1	GO:0004672 protein kinase activity	GO:0005524 ATP binding	GO:0004674 protein serine/threonine kinase activity	GO:0016301 kinase activity	GO:0016740 transferase activity	GO:0000166 nucleotide binding	GO:0046872 metal ion binding
scf184548.g2	GO:0008270 zinc ion binding
scf184548.g3	GO:0016787 hydrolase activity
scf184550.g1	GO:0003677 DNA binding	GO:0005524 ATP binding
scf184551.g4	GO:0005488 binding
scf184552.g1	GO:0003676 nucleic acid binding	GO:0008270 zinc ion binding
scf184558.g1	GO:0003676 nucleic acid binding
scf184565.g1	GO:0003723 RNA binding	GO:0003676 nucleic acid binding	GO:0003964 RNA-directed DNA polymerase activity	GO:0004523 ribonuclease H activity
scf184565.g2	GO:0003723 RNA binding	GO:0003676 nucleic acid binding	GO:0003964 RNA-directed DNA polymerase activity	GO:0004523 ribonuclease H activity
scf184568.g1	GO:0005089 Rho guanyl-nucleotide exchange factor activity
scf184568.g11	GO:0003677 DNA binding
scf184568.g2	GO:0003677 DNA binding
scf184568.g3	GO:0016810 hydrolase activity, acting on carbon-nitrogen (but not peptide) bonds	GO:0016787 hydrolase activity
scf184568.g5	GO:0016891 endoribonuclease activity, producing 5'-phosphomonoesters	GO:0016787 hydrolase activity	GO:0042781 3'-tRNA processing endoribonuclease activity	GO:0008270 zinc ion binding
scf184569.g10	GO:0008233 peptidase activity	GO:0008236 serine-type peptidase activity	GO:0016787 hydrolase activity	GO:0004252 serine-type endopeptidase activity
scf184569.g11	GO:0008233 peptidase activity	GO:0008236 serine-type peptidase activity	GO:0016787 hydrolase activity	GO:0004252 serine-type endopeptidase activity
scf184569.g13	GO:0005509 calcium ion binding	GO:0004571 mannosyl-oligosaccharide 1,2-alpha-mannosidase activity	GO:0016787 hydrolase activity
scf184569.g14	GO:0008270 zinc ion binding
scf184569.g17	GO:0004197 cysteine-type endopeptidase activity
scf184569.g20	GO:0004197 cysteine-type endopeptidase activity
scf184569.g24	GO:0005198 structural molecule activity
scf184569.g25	GO:0003824 catalytic activity	GO:0003677 DNA binding	GO:0004518 nuclease activity
scf184569.g26	GO:0008270 zinc ion binding	GO:0046872 metal ion binding
scf184569.g28	GO:0016787 hydrolase activity
scf184569.g29	GO:0000166 nucleotide binding	GO:0003676 nucleic acid binding
scf184569.g32	GO:0004497 monooxygenase activity	GO:0005506 iron ion binding	GO:0009055 electron carrier activity	GO:0016491 oxidoreductase activity	GO:0020037 heme binding	GO:0046872 metal ion binding
scf184569.g33	GO:0003723 RNA binding	GO:0003964 RNA-directed DNA polymerase activity
scf184569.g38	GO:0003682 chromatin binding
scf184569.g39	GO:0003682 chromatin binding	GO:0008270 zinc ion binding	GO:0046872 metal ion binding
scf184569.g4	GO:0004672 protein kinase activity	GO:0005524 ATP binding	GO:0004674 protein serine/threonine kinase activity	GO:0016301 kinase activity	GO:0000166 nucleotide binding	GO:0004707 MAP kinase activity
scf184569.g40	GO:0050660 flavin adenine dinucleotide binding	GO:0050661 NADP binding	GO:0004499 flavin-containing monooxygenase activity
scf184569.g41	GO:0016787 hydrolase activity	GO:0030600 feruloyl esterase activity	GO:0004091 carboxylesterase activity
scf184569.g42	GO:0004497 monooxygenase activity	GO:0005506 iron ion binding	GO:0009055 electron carrier activity	GO:0016491 oxidoreductase activity	GO:0020037 heme binding	GO:0046872 metal ion binding
scf184569.g44	GO:0004497 monooxygenase activity	GO:0005506 iron ion binding	GO:0009055 electron carrier activity	GO:0016491 oxidoreductase activity	GO:0020037 heme binding	GO:0046872 metal ion binding
scf184569.g45	GO:0000166 nucleotide binding
scf184569.g48	GO:0003824 catalytic activity	GO:0005488 binding	GO:0016491 oxidoreductase activity	GO:0008270 zinc ion binding
scf184569.g49	GO:0004497 monooxygenase activity	GO:0005506 iron ion binding	GO:0009055 electron carrier activity	GO:0016491 oxidoreductase activity	GO:0020037 heme binding	GO:0046872 metal ion binding
scf184569.g5	GO:0008270 zinc ion binding
scf184569.g51	GO:0004026 alcohol O-acetyltransferase activity
scf184569.g53	GO:0004497 monooxygenase activity	GO:0005506 iron ion binding	GO:0009055 electron carrier activity	GO:0016491 oxidoreductase activity	GO:0020037 heme binding	GO:0046872 metal ion binding
scf184569.g54	GO:0004497 monooxygenase activity	GO:0005506 iron ion binding	GO:0009055 electron carrier activity	GO:0016491 oxidoreductase activity	GO:0020037 heme binding	GO:0046872 metal ion binding
scf184569.g56	GO:0000225 N-acetylglucosaminylphosphatidylinositol deacetylase activity	GO:0016787 hydrolase activity	GO:0005515 protein binding
scf184569.g58	GO:0016690 diarylpropane peroxidase activity	GO:0016491 oxidoreductase activity	GO:0004601 peroxidase activity	GO:0020037 heme binding	GO:0046872 metal ion binding
scf184569.g6	GO:0005515 protein binding
scf184569.g62	GO:0016787 hydrolase activity
scf184569.g63	GO:0016627 oxidoreductase activity, acting on the CH-CH group of donors
scf184569.g65	GO:0004497 monooxygenase activity	GO:0005506 iron ion binding	GO:0009055 electron carrier activity	GO:0016491 oxidoreductase activity	GO:0020037 heme binding	GO:0046872 metal ion binding
scf184569.g67	GO:0003677 DNA binding	GO:0008270 zinc ion binding
scf184569.g69	GO:0016787 hydrolase activity
scf184569.g71	GO:0004672 protein kinase activity	GO:0005524 ATP binding	GO:0004674 protein serine/threonine kinase activity	GO:0016301 kinase activity	GO:0000166 nucleotide binding
scf184569.g72	GO:0005509 calcium ion binding
scf184569.g73	GO:0008270 zinc ion binding
scf184569.g76	GO:0003723 RNA binding	GO:0003676 nucleic acid binding	GO:0003964 RNA-directed DNA polymerase activity	GO:0004523 ribonuclease H activity
scf184569.g8	GO:0003779 actin binding	GO:0005515 protein binding
scf184569.g9	GO:0005515 protein binding
scf184570.g1	GO:0008233 peptidase activity	GO:0004190 aspartic-type endopeptidase activity	GO:0016787 hydrolase activity
scf184570.g3	GO:0004672 protein kinase activity	GO:0005524 ATP binding
scf184572.g1	GO:0003723 RNA binding	GO:0003676 nucleic acid binding	GO:0003964 RNA-directed DNA polymerase activity	GO:0004523 ribonuclease H activity
scf184572.g2	GO:0003676 nucleic acid binding	GO:0008270 zinc ion binding
scf184573.g11	GO:0004497 monooxygenase activity	GO:0005506 iron ion binding	GO:0009055 electron carrier activity	GO:0016491 oxidoreductase activity	GO:0020037 heme binding	GO:0046872 metal ion binding
scf184573.g13	GO:0008270 zinc ion binding
scf184574.g1	GO:0003676 nucleic acid binding	GO:0008270 zinc ion binding
scf184574.g2	GO:0003676 nucleic acid binding	GO:0008270 zinc ion binding
scf184575.g11	GO:0016811 hydrolase activity, acting on carbon-nitrogen (but not peptide) bonds, in linear amides
scf184575.g6	GO:0003747 translation release factor activity
scf184575.g7	GO:0005488 binding	GO:0003779 actin binding
scf184575.g9	GO:0042800 histone methyltransferase activity (H3-K4 specific)	GO:0005515 protein binding
scf184576.g2	GO:0016702 oxidoreductase activity, acting on single donors with incorporation of molecular oxygen, incorporation of two atoms of oxygen	GO:0016491 oxidoreductase activity
scf184576.g3	GO:0005509 calcium ion binding
scf184576.g4	GO:0003676 nucleic acid binding	GO:0008270 zinc ion binding
scf184576.g5	GO:0003677 DNA binding	GO:0003682 chromatin binding	GO:0003723 RNA binding	GO:0003676 nucleic acid binding	GO:0003964 RNA-directed DNA polymerase activity
scf184577.g3	GO:0004553 hydrolase activity, hydrolyzing O-glycosyl compounds	GO:0016787 hydrolase activity	GO:0030248 cellulose binding	GO:0016798 hydrolase activity, acting on glycosyl bonds
scf184578.g3	GO:0003676 nucleic acid binding	GO:0004527 exonuclease activity
scf184579.g1	GO:0003723 RNA binding	GO:0003676 nucleic acid binding	GO:0003964 RNA-directed DNA polymerase activity	GO:0004523 ribonuclease H activity
scf184579.g11	GO:0004672 protein kinase activity	GO:0005524 ATP binding	GO:0004674 protein serine/threonine kinase activity	GO:0016301 kinase activity	GO:0000166 nucleotide binding
scf184579.g12	GO:0008233 peptidase activity	GO:0004190 aspartic-type endopeptidase activity	GO:0016787 hydrolase activity
scf184579.g19	GO:0004650 polygalacturonase activity	GO:0016798 hydrolase activity, acting on glycosyl bonds	GO:0016787 hydrolase activity
scf184579.g2	GO:0004497 monooxygenase activity	GO:0005506 iron ion binding	GO:0009055 electron carrier activity	GO:0016491 oxidoreductase activity	GO:0020037 heme binding	GO:0046872 metal ion binding
scf184579.g22	GO:0008831 dTDP-4-dehydrorhamnose reductase activity	GO:0003824 catalytic activity	GO:0005488 binding
scf184579.g8	GO:0004497 monooxygenase activity	GO:0005506 iron ion binding	GO:0009055 electron carrier activity	GO:0020037 heme binding
scf184579.g9	GO:0003735 structural constituent of ribosome	GO:0003723 RNA binding
scf184581.g2	GO:0008483 transaminase activity	GO:0016740 transferase activity	GO:0004047 aminomethyltransferase activity
scf184583.g16	GO:0003676 nucleic acid binding	GO:0008270 zinc ion binding
scf184583.g3	GO:0008565 protein transporter activity
scf184583.g4	GO:0005488 binding
scf184583.g5	GO:0005524 ATP binding	GO:0004386 helicase activity	GO:0008026 ATP-dependent helicase activity	GO:0003743 translation initiation factor activity	GO:0000166 nucleotide binding	GO:0003676 nucleic acid binding	GO:0016787 hydrolase activity
scf184583.g6	GO:0016787 hydrolase activity	GO:0004721 phosphoprotein phosphatase activity
scf184584.g1	GO:0003677 DNA binding	GO:0003887 DNA-directed DNA polymerase activity
scf184585.g1	GO:0003700 sequence-specific DNA binding transcription factor activity	GO:0008270 zinc ion binding
scf184585.g10	GO:0016491 oxidoreductase activity
scf184585.g12	GO:0003824 catalytic activity	GO:0016831 carboxy-lyase activity	GO:0004640 phosphoribosylanthranilate isomerase activity	GO:0016740 transferase activity	GO:0016829 lyase activity	GO:0004049 anthranilate synthase activity	GO:0016853 isomerase activity	GO:0004425 indole-3-glycerol-phosphate synthase activity
scf184585.g14	GO:0019001 guanyl nucleotide binding	GO:0004871 signal transducer activity	GO:0000166 nucleotide binding	GO:0005525 GTP binding
scf184585.g15	GO:0005524 ATP binding	GO:0017111 nucleoside-triphosphatase activity	GO:0000166 nucleotide binding
scf184585.g6	GO:0035064 methylated histone residue binding	GO:0005515 protein binding
scf184585.g7	GO:0016491 oxidoreductase activity
scf184585.g9	GO:0016740 transferase activity	GO:0004607 phosphatidylcholine-sterol O-acyltransferase activity	GO:0008415 acyltransferase activity
scf184586.g2	GO:0016491 oxidoreductase activity
scf184586.g3	GO:0004828 serine-tRNA ligase activity	GO:0004812 aminoacyl-tRNA ligase activity	GO:0005524 ATP binding	GO:0000166 nucleotide binding
scf184587.g3	GO:0008270 zinc ion binding	GO:0046872 metal ion binding
scf184587.g5	GO:0003824 catalytic activity	GO:0005488 binding	GO:0016491 oxidoreductase activity	GO:0008270 zinc ion binding
scf184588.g3	GO:0016740 transferase activity	GO:0016757 transferase activity, transferring glycosyl groups	GO:0000030 mannosyltransferase activity
scf184589.g2	GO:0005524 ATP binding	GO:0004386 helicase activity	GO:0008026 ATP-dependent helicase activity	GO:0003676 nucleic acid binding	GO:0016787 hydrolase activity
scf184590.g1	GO:0003676 nucleic acid binding	GO:0008270 zinc ion binding	GO:0046872 metal ion binding
scf184590.g13	GO:0003824 catalytic activity	GO:0004559 alpha-mannosidase activity	GO:0004553 hydrolase activity, hydrolyzing O-glycosyl compounds	GO:0030246 carbohydrate binding	GO:0015923 mannosidase activity	GO:0016787 hydrolase activity	GO:0008270 zinc ion binding
scf184590.g16	GO:0003676 nucleic acid binding	GO:0008270 zinc ion binding	GO:0046872 metal ion binding
scf184590.g2	GO:0003676 nucleic acid binding	GO:0008270 zinc ion binding	GO:0046872 metal ion binding
scf184590.g4	GO:0005216 ion channel activity
scf184590.g5	GO:0005506 iron ion binding	GO:0050660 flavin adenine dinucleotide binding	GO:0009055 electron carrier activity	GO:0016491 oxidoreductase activity
scf184590.g8	GO:0016491 oxidoreductase activity
scf184591.g1	GO:0003723 RNA binding	GO:0003676 nucleic acid binding	GO:0003964 RNA-directed DNA polymerase activity	GO:0004523 ribonuclease H activity
scf184591.g3	GO:0003824 catalytic activity	GO:0004301 epoxide hydrolase activity	GO:0033961 cis-stilbene-oxide hydrolase activity
scf184591.g4	GO:0003677 DNA binding	GO:0043565 sequence-specific DNA binding	GO:0003700 sequence-specific DNA binding transcription factor activity
scf184592.g1	GO:0003723 RNA binding	GO:0003676 nucleic acid binding	GO:0003964 RNA-directed DNA polymerase activity	GO:0004523 ribonuclease H activity
scf184592.g13	GO:0016787 hydrolase activity
scf184592.g2	GO:0003723 RNA binding	GO:0003676 nucleic acid binding	GO:0003964 RNA-directed DNA polymerase activity	GO:0004523 ribonuclease H activity
scf184592.g8	GO:0003824 catalytic activity	GO:0005524 ATP binding	GO:0015662 ATPase activity, coupled to transmembrane movement of ions, phosphorylative mechanism	GO:0000166 nucleotide binding	GO:0016787 hydrolase activity	GO:0016820 hydrolase activity, acting on acid anhydrides, catalyzing transmembrane movement of substances
scf184592.g9	GO:0004672 protein kinase activity	GO:0005524 ATP binding	GO:0004674 protein serine/threonine kinase activity	GO:0000166 nucleotide binding
scf184593.g1	GO:0003677 DNA binding	GO:0003676 nucleic acid binding	GO:0008270 zinc ion binding	GO:0046872 metal ion binding
scf184593.g10	GO:0052381 tRNA dimethylallyltransferase activity	GO:0005524 ATP binding	GO:0000166 nucleotide binding	GO:0016740 transferase activity	GO:0016779 nucleotidyltransferase activity
scf184593.g3	GO:0003700 sequence-specific DNA binding transcription factor activity	GO:0008270 zinc ion binding
scf184593.g4	GO:0004185 serine-type carboxypeptidase activity	GO:0004180 carboxypeptidase activity
scf184593.g5	GO:0003824 catalytic activity	GO:0004560 alpha-L-fucosidase activity	GO:0016787 hydrolase activity
scf184593.g6	GO:0004672 protein kinase activity	GO:0005524 ATP binding	GO:0004674 protein serine/threonine kinase activity	GO:0000166 nucleotide binding
scf184594.g10	GO:0050660 flavin adenine dinucleotide binding	GO:0016614 oxidoreductase activity, acting on CH-OH group of donors
scf184594.g12	GO:0003682 chromatin binding
scf184594.g13	GO:0003676 nucleic acid binding
scf184594.g16	GO:0003677 DNA binding	GO:0003682 chromatin binding	GO:0003723 RNA binding	GO:0003676 nucleic acid binding	GO:0003964 RNA-directed DNA polymerase activity
scf184594.g17	GO:0003723 RNA binding	GO:0003964 RNA-directed DNA polymerase activity
scf184594.g18	GO:0003676 nucleic acid binding	GO:0008270 zinc ion binding
scf184594.g3	GO:0003824 catalytic activity	GO:0016787 hydrolase activity	GO:0043169 cation binding
scf184594.g4	GO:0004672 protein kinase activity	GO:0005524 ATP binding	GO:0004674 protein serine/threonine kinase activity
scf184594.g7	GO:0004585 ornithine carbamoyltransferase activity	GO:0016743 carboxyl- or carbamoyltransferase activity	GO:0016740 transferase activity	GO:0016597 amino acid binding
scf184594.g8	GO:0004373 glycogen (starch) synthase activity
scf184594.g9	GO:0005488 binding
scf184596.g4	GO:0008270 zinc ion binding
scf184598.g2	GO:0016788 hydrolase activity, acting on ester bonds
scf184599.g1	GO:0003824 catalytic activity	GO:0016740 transferase activity	GO:0016787 hydrolase activity	GO:0043169 cation binding
scf184599.g2	GO:0004672 protein kinase activity	GO:0005524 ATP binding	GO:0004674 protein serine/threonine kinase activity	GO:0016301 kinase activity	GO:0016740 transferase activity	GO:0000166 nucleotide binding
scf184599.g4	GO:0005506 iron ion binding	GO:0050660 flavin adenine dinucleotide binding	GO:0009055 electron carrier activity	GO:0016491 oxidoreductase activity
scf184599.g5	GO:0016788 hydrolase activity, acting on ester bonds
scf184600.g1	GO:0003723 RNA binding	GO:0003676 nucleic acid binding	GO:0003964 RNA-directed DNA polymerase activity	GO:0004523 ribonuclease H activity
scf184600.g10	GO:0003824 catalytic activity	GO:0005488 binding	GO:0004412 homoserine dehydrogenase activity	GO:0050661 NADP binding	GO:0016491 oxidoreductase activity
scf184600.g12	GO:0005515 protein binding
scf184600.g13	GO:0000247 C-8 sterol isomerase activity
scf184600.g15	GO:0000247 C-8 sterol isomerase activity
scf184600.g16	GO:0008233 peptidase activity
scf184600.g18	GO:0003677 DNA binding
scf184600.g20	GO:0003676 nucleic acid binding
scf184600.g21	GO:0003676 nucleic acid binding
scf184600.g7	GO:0003677 DNA binding
scf184600.g8	GO:0003677 DNA binding
scf184601.g1	GO:0003723 RNA binding	GO:0003676 nucleic acid binding	GO:0003964 RNA-directed DNA polymerase activity	GO:0004523 ribonuclease H activity
scf184601.g10	GO:0008270 zinc ion binding
scf184601.g14	GO:0003723 RNA binding	GO:0003676 nucleic acid binding	GO:0003964 RNA-directed DNA polymerase activity	GO:0004523 ribonuclease H activity
scf184601.g15	GO:0003723 RNA binding	GO:0003676 nucleic acid binding	GO:0003964 RNA-directed DNA polymerase activity	GO:0004523 ribonuclease H activity
scf184601.g27	GO:0003676 nucleic acid binding	GO:0008270 zinc ion binding
scf184601.g4	GO:0008270 zinc ion binding	GO:0046872 metal ion binding
scf184601.g7	GO:0003711 transcription elongation regulator activity	GO:0003746 translation elongation factor activity
scf184601.g8	GO:0004519 endonuclease activity
scf184603.g1	GO:0003723 RNA binding	GO:0003676 nucleic acid binding	GO:0003964 RNA-directed DNA polymerase activity	GO:0004523 ribonuclease H activity
scf184603.g3	GO:0003824 catalytic activity
scf184603.g4	GO:0003677 DNA binding
scf184603.g5	GO:0003824 catalytic activity	GO:0005488 binding	GO:0016491 oxidoreductase activity
scf184603.g6	GO:0003824 catalytic activity	GO:0004553 hydrolase activity, hydrolyzing O-glycosyl compounds	GO:0030246 carbohydrate binding
scf184603.g7	GO:0003677 DNA binding	GO:0003682 chromatin binding	GO:0003723 RNA binding	GO:0003676 nucleic acid binding	GO:0003964 RNA-directed DNA polymerase activity
scf184603.g8	GO:0003677 DNA binding	GO:0003682 chromatin binding	GO:0003723 RNA binding	GO:0003676 nucleic acid binding	GO:0003964 RNA-directed DNA polymerase activity
scf184603.g9	GO:0003677 DNA binding	GO:0003682 chromatin binding	GO:0003723 RNA binding	GO:0003676 nucleic acid binding	GO:0003964 RNA-directed DNA polymerase activity
scf184605.g1	GO:0000166 nucleotide binding
scf184605.g6	GO:0015520 tetracycline:hydrogen antiporter activity
scf184605.g7	GO:0004497 monooxygenase activity	GO:0005506 iron ion binding	GO:0009055 electron carrier activity	GO:0020037 heme binding	GO:0046872 metal ion binding
scf184606.g6	GO:0004038 allantoinase activity	GO:0016812 hydrolase activity, acting on carbon-nitrogen (but not peptide) bonds, in cyclic amides	GO:0016810 hydrolase activity, acting on carbon-nitrogen (but not peptide) bonds	GO:0016787 hydrolase activity	GO:0008270 zinc ion binding	GO:0046872 metal ion binding
scf184606.g7	GO:0005488 binding
scf184606.g8	GO:0004713 protein tyrosine kinase activity
scf184607.g1	GO:0003676 nucleic acid binding	GO:0008270 zinc ion binding
scf184608.g3	GO:0016787 hydrolase activity
scf184608.g5	GO:0005524 ATP binding
scf184609.g1	GO:0003677 DNA binding	GO:0003682 chromatin binding	GO:0003723 RNA binding	GO:0003676 nucleic acid binding	GO:0003964 RNA-directed DNA polymerase activity
scf184610.g1	GO:0003676 nucleic acid binding
scf184611.g2	GO:0047682 aryl-alcohol oxidase activity	GO:0050660 flavin adenine dinucleotide binding	GO:0016614 oxidoreductase activity, acting on CH-OH group of donors	GO:0016491 oxidoreductase activity
scf184611.g4	GO:0016740 transferase activity	GO:0008168 methyltransferase activity
scf184611.g6	GO:0015520 tetracycline:hydrogen antiporter activity
scf184611.g7	GO:0050660 flavin adenine dinucleotide binding	GO:0016614 oxidoreductase activity, acting on CH-OH group of donors
scf184612.g1	GO:0003677 DNA binding	GO:0003676 nucleic acid binding	GO:0008270 zinc ion binding	GO:0046872 metal ion binding
scf184612.g4	GO:0003676 nucleic acid binding	GO:0008270 zinc ion binding
scf184613.g1	GO:0005488 binding
scf184613.g2	GO:0009055 electron carrier activity	GO:0016853 isomerase activity	GO:0015035 protein disulfide oxidoreductase activity
scf184613.g3	GO:0005507 copper ion binding
scf184613.g5	GO:0008270 zinc ion binding
scf184613.g6	GO:0005524 ATP binding	GO:0000166 nucleotide binding
scf184615.g10	GO:0016758 transferase activity, transferring hexosyl groups	GO:0020037 heme binding
scf184615.g11	GO:0016758 transferase activity, transferring hexosyl groups	GO:0020037 heme binding
scf184615.g12	GO:0008526 phosphatidylinositol transporter activity
scf184615.g18	GO:0010181 FMN binding
scf184615.g2	GO:0003774 motor activity
scf184615.g4	GO:0005524 ATP binding	GO:0017111 nucleoside-triphosphatase activity	GO:0000166 nucleotide binding	GO:0016887 ATPase activity
scf184615.g5	GO:0005515 protein binding
scf184615.g6	GO:0004672 protein kinase activity	GO:0005524 ATP binding	GO:0004674 protein serine/threonine kinase activity	GO:0016301 kinase activity	GO:0016740 transferase activity	GO:0000166 nucleotide binding
scf184615.g9	GO:0003824 catalytic activity	GO:0043169 cation binding
scf184616.g2	GO:0016491 oxidoreductase activity
scf184616.g3	GO:0004091 carboxylesterase activity
scf184617.g1	GO:0005488 binding	GO:0005198 structural molecule activity	GO:0005515 protein binding
scf184622.g1	GO:0003676 nucleic acid binding	GO:0008270 zinc ion binding	GO:0046872 metal ion binding
scf184622.g2	GO:0003676 nucleic acid binding	GO:0008270 zinc ion binding	GO:0046872 metal ion binding
scf184622.g4	GO:0008233 peptidase activity	GO:0004190 aspartic-type endopeptidase activity	GO:0016787 hydrolase activity
scf184622.g5	GO:0003824 catalytic activity	GO:0016798 hydrolase activity, acting on glycosyl bonds	GO:0030246 carbohydrate binding	GO:0004339 glucan 1,4-alpha-glucosidase activity	GO:0016787 hydrolase activity
scf184622.g6	GO:0047485 protein N-terminus binding	GO:0005515 protein binding
scf184622.g7	GO:0003824 catalytic activity
scf184622.g8	GO:0008233 peptidase activity	GO:0004190 aspartic-type endopeptidase activity	GO:0016787 hydrolase activity
scf184622.g9	GO:0008233 peptidase activity	GO:0004190 aspartic-type endopeptidase activity	GO:0016787 hydrolase activity
scf184631.g1	GO:0003676 nucleic acid binding	GO:0008270 zinc ion binding
scf184632.g14	GO:0005506 iron ion binding	GO:0051536 iron-sulfur cluster binding	GO:0008080 N-acetyltransferase activity
scf184632.g16	GO:0005524 ATP binding	GO:0008026 ATP-dependent helicase activity	GO:0003676 nucleic acid binding
scf184632.g4	GO:0003824 catalytic activity	GO:0005488 binding	GO:0016491 oxidoreductase activity
scf184632.g5	GO:0004497 monooxygenase activity	GO:0005506 iron ion binding	GO:0009055 electron carrier activity	GO:0016491 oxidoreductase activity	GO:0020037 heme binding	GO:0046872 metal ion binding
scf184632.g6	GO:0003824 catalytic activity	GO:0050660 flavin adenine dinucleotide binding	GO:0016491 oxidoreductase activity
scf184632.g7	GO:0005509 calcium ion binding
scf184633.g2	GO:0016740 transferase activity	GO:0004481 methylene-fatty-acyl-phospholipid synthase activity	GO:0008168 methyltransferase activity	GO:0008170 N-methyltransferase activity
scf184633.g3	GO:0016301 kinase activity
scf184633.g5	GO:0030170 pyridoxal phosphate binding	GO:0016740 transferase activity	GO:0004645 phosphorylase activity	GO:0016757 transferase activity, transferring glycosyl groups
scf184634.g1	GO:0008270 zinc ion binding
scf184634.g2	GO:0008270 zinc ion binding
scf184634.g3	GO:0005488 binding
scf184634.g4	GO:0003824 catalytic activity	GO:0005488 binding
scf184634.g5	GO:0003824 catalytic activity	GO:0005488 binding
scf184635.g1	GO:0003677 DNA binding	GO:0003676 nucleic acid binding	GO:0008270 zinc ion binding	GO:0046872 metal ion binding
scf184635.g2	GO:0003677 DNA binding	GO:0003676 nucleic acid binding	GO:0008270 zinc ion binding	GO:0046872 metal ion binding
scf184636.g10	GO:0005524 ATP binding	GO:0031072 heat shock protein binding	GO:0051082 unfolded protein binding	GO:0046872 metal ion binding
scf184636.g11	GO:0000166 nucleotide binding	GO:0005525 GTP binding
scf184636.g13	GO:0003824 catalytic activity	GO:0005524 ATP binding	GO:0004331 fructose-2,6-bisphosphate 2-phosphatase activity	GO:0003873 6-phosphofructo-2-kinase activity
scf184636.g14	GO:0016740 transferase activity
scf184636.g15	GO:0016301 kinase activity
scf184636.g16	GO:0004143 diacylglycerol kinase activity
scf184636.g17	GO:0005524 ATP binding	GO:0016776 phosphotransferase activity, phosphate group as acceptor	GO:0016301 kinase activity	GO:0016740 transferase activity	GO:0004017 adenylate kinase activity	GO:0019201 nucleotide kinase activity	GO:0019205 nucleobase, nucleoside, nucleotide kinase activity
scf184636.g19	GO:0003677 DNA binding	GO:0003700 sequence-specific DNA binding transcription factor activity	GO:0008270 zinc ion binding	GO:0046872 metal ion binding
scf184636.g3	GO:0016787 hydrolase activity
scf184636.g4	GO:0003824 catalytic activity	GO:0005488 binding	GO:0030060 L-malate dehydrogenase activity	GO:0016491 oxidoreductase activity	GO:0016616 oxidoreductase activity, acting on the CH-OH group of donors, NAD or NADP as acceptor
scf184636.g5	GO:0005524 ATP binding	GO:0004386 helicase activity	GO:0008026 ATP-dependent helicase activity	GO:0003676 nucleic acid binding	GO:0016787 hydrolase activity	GO:0008270 zinc ion binding
scf184636.g6	GO:0003824 catalytic activity	GO:0016740 transferase activity	GO:0008108 UDP-glucose:hexose-1-phosphate uridylyltransferase activity	GO:0008270 zinc ion binding	GO:0016779 nucleotidyltransferase activity	GO:0046872 metal ion binding
scf184636.g9	GO:0016301 kinase activity	GO:0016740 transferase activity	GO:0004618 phosphoglycerate kinase activity
scf184637.g1	GO:0003676 nucleic acid binding
scf184637.g2	GO:0000287 magnesium ion binding	GO:0016829 lyase activity
scf184637.g4	GO:0008233 peptidase activity	GO:0004190 aspartic-type endopeptidase activity	GO:0016787 hydrolase activity
scf184638.g1	GO:0050660 flavin adenine dinucleotide binding	GO:0016614 oxidoreductase activity, acting on CH-OH group of donors	GO:0008270 zinc ion binding
scf184638.g2	GO:0003676 nucleic acid binding	GO:0008270 zinc ion binding
scf184638.g3	GO:0003677 DNA binding	GO:0003676 nucleic acid binding	GO:0008270 zinc ion binding
scf184638.g4	GO:0003677 DNA binding	GO:0003682 chromatin binding	GO:0003723 RNA binding	GO:0003676 nucleic acid binding	GO:0003964 RNA-directed DNA polymerase activity
scf184639.g1	GO:0003677 DNA binding	GO:0003682 chromatin binding	GO:0003723 RNA binding	GO:0003676 nucleic acid binding	GO:0003964 RNA-directed DNA polymerase activity
scf184639.g3	GO:0003824 catalytic activity	GO:0008408 3'-5' exonuclease activity	GO:0000166 nucleotide binding	GO:0003676 nucleic acid binding
scf184639.g4	GO:0005488 binding
scf184639.g5	GO:0003676 nucleic acid binding	GO:0008270 zinc ion binding
scf184640.g10	GO:0008233 peptidase activity	GO:0008236 serine-type peptidase activity	GO:0016787 hydrolase activity	GO:0004252 serine-type endopeptidase activity
scf184640.g11	GO:0008233 peptidase activity	GO:0008236 serine-type peptidase activity	GO:0016787 hydrolase activity	GO:0004252 serine-type endopeptidase activity
scf184640.g13	GO:0004497 monooxygenase activity	GO:0005506 iron ion binding	GO:0009055 electron carrier activity	GO:0016491 oxidoreductase activity	GO:0020037 heme binding	GO:0046872 metal ion binding
scf184640.g14	GO:0004386 helicase activity
scf184640.g15	GO:0004497 monooxygenase activity	GO:0005506 iron ion binding	GO:0009055 electron carrier activity	GO:0016491 oxidoreductase activity	GO:0020037 heme binding	GO:0046872 metal ion binding
scf184640.g16	GO:0004672 protein kinase activity	GO:0005524 ATP binding	GO:0004674 protein serine/threonine kinase activity
scf184640.g5	GO:0003824 catalytic activity	GO:0005488 binding	GO:0016491 oxidoreductase activity
scf184640.g9	GO:0004497 monooxygenase activity	GO:0005506 iron ion binding	GO:0009055 electron carrier activity	GO:0016491 oxidoreductase activity	GO:0020037 heme binding	GO:0046872 metal ion binding
scf184641.g8	GO:0042802 identical protein binding	GO:0035091 phosphatidylinositol binding	GO:0005515 protein binding
scf184642.g5	GO:0003677 DNA binding	GO:0003682 chromatin binding	GO:0003723 RNA binding	GO:0003676 nucleic acid binding	GO:0003964 RNA-directed DNA polymerase activity
scf184643.g4	GO:0005524 ATP binding	GO:0017076 purine nucleotide binding	GO:0004611 phosphoenolpyruvate carboxykinase activity	GO:0004612 phosphoenolpyruvate carboxykinase (ATP) activity
scf184643.g5	GO:0008474 palmitoyl-(protein) hydrolase activity
scf184643.g6	GO:0008237 metallopeptidase activity	GO:0004177 aminopeptidase activity	GO:0008270 zinc ion binding
scf184644.g2	GO:0003824 catalytic activity
scf184644.g9	GO:0003677 DNA binding	GO:0003676 nucleic acid binding	GO:0008270 zinc ion binding	GO:0046872 metal ion binding
scf184645.g2	GO:0003824 catalytic activity	GO:0043169 cation binding
scf184645.g3	GO:0003779 actin binding
scf184645.g4	GO:0004553 hydrolase activity, hydrolyzing O-glycosyl compounds
scf184645.g5	GO:0004497 monooxygenase activity	GO:0016491 oxidoreductase activity
scf184645.g6	GO:0008233 peptidase activity	GO:0008236 serine-type peptidase activity	GO:0016787 hydrolase activity	GO:0004252 serine-type endopeptidase activity
scf184647.g2	GO:0005484 SNAP receptor activity
scf184648.g1	GO:0003676 nucleic acid binding	GO:0008270 zinc ion binding
scf184648.g2	GO:0004190 aspartic-type endopeptidase activity	GO:0003676 nucleic acid binding	GO:0008270 zinc ion binding
scf184648.g3	GO:0003677 DNA binding	GO:0003682 chromatin binding	GO:0003723 RNA binding	GO:0003676 nucleic acid binding	GO:0003964 RNA-directed DNA polymerase activity	GO:0008270 zinc ion binding	GO:0046872 metal ion binding
scf184648.g4	GO:0003723 RNA binding	GO:0003676 nucleic acid binding	GO:0003964 RNA-directed DNA polymerase activity	GO:0004523 ribonuclease H activity
scf184648.g5	GO:0003723 RNA binding	GO:0003676 nucleic acid binding	GO:0003964 RNA-directed DNA polymerase activity	GO:0004523 ribonuclease H activity
scf184648.g6	GO:0003676 nucleic acid binding
scf184649.g12	GO:0003824 catalytic activity	GO:0003677 DNA binding	GO:0043565 sequence-specific DNA binding
scf184649.g13	GO:0003676 nucleic acid binding
scf184649.g17	GO:0005506 iron ion binding	GO:0010181 FMN binding	GO:0016491 oxidoreductase activity
scf184649.g18	GO:0005488 binding
scf184649.g2	GO:0003824 catalytic activity	GO:0003677 DNA binding	GO:0004518 nuclease activity
scf184649.g20	GO:0005524 ATP binding	GO:0000166 nucleotide binding
scf184649.g21	GO:0016791 phosphatase activity	GO:0008138 protein tyrosine/serine/threonine phosphatase activity
scf184649.g25	GO:0005085 guanyl-nucleotide exchange factor activity
scf184649.g26	GO:0004672 protein kinase activity	GO:0005524 ATP binding
scf184649.g28	GO:0003824 catalytic activity
scf184649.g29	GO:0003824 catalytic activity
scf184649.g30	GO:0016209 antioxidant activity	GO:0016491 oxidoreductase activity
scf184649.g31	GO:0046872 metal ion binding
scf184649.g32	GO:0003824 catalytic activity	GO:0003849 3-deoxy-7-phosphoheptulonate synthase activity	GO:0016740 transferase activity
scf184649.g4	GO:0005524 ATP binding	GO:0003774 motor activity	GO:0000166 nucleotide binding	GO:0003777 microtubule motor activity
scf184650.g3	GO:0003924 GTPase activity	GO:0000166 nucleotide binding	GO:0003746 translation elongation factor activity	GO:0005525 GTP binding
scf184650.g4	GO:0016788 hydrolase activity, acting on ester bonds	GO:0003676 nucleic acid binding	GO:0004519 endonuclease activity
scf184651.g1	GO:0003677 DNA binding	GO:0003682 chromatin binding	GO:0003723 RNA binding	GO:0003676 nucleic acid binding	GO:0003964 RNA-directed DNA polymerase activity
scf184652.g1	GO:0003677 DNA binding	GO:0003676 nucleic acid binding	GO:0008270 zinc ion binding
scf184652.g13	GO:0008270 zinc ion binding	GO:0046872 metal ion binding
scf184652.g14	GO:0005506 iron ion binding	GO:0050660 flavin adenine dinucleotide binding	GO:0009055 electron carrier activity	GO:0016491 oxidoreductase activity
scf184652.g15	GO:0016847 1-aminocyclopropane-1-carboxylate synthase activity	GO:0003824 catalytic activity	GO:0016769 transferase activity, transferring nitrogenous groups	GO:0030170 pyridoxal phosphate binding
scf184652.g16	GO:0005524 ATP binding	GO:0017111 nucleoside-triphosphatase activity	GO:0004386 helicase activity	GO:0008026 ATP-dependent helicase activity	GO:0000166 nucleotide binding	GO:0003676 nucleic acid binding	GO:0016787 hydrolase activity
scf184652.g17	GO:0005215 transporter activity
scf184652.g20	GO:0005509 calcium ion binding
scf184652.g22	GO:0035091 phosphatidylinositol binding	GO:0005515 protein binding
scf184652.g23	GO:0008270 zinc ion binding
scf184652.g27	GO:0016787 hydrolase activity	GO:0004177 aminopeptidase activity
scf184652.g28	GO:0016787 hydrolase activity	GO:0004177 aminopeptidase activity
scf184652.g30	GO:0046914 transition metal ion binding	GO:0004748 ribonucleoside-diphosphate reductase activity	GO:0016491 oxidoreductase activity
scf184652.g31	GO:0046914 transition metal ion binding	GO:0004748 ribonucleoside-diphosphate reductase activity	GO:0016491 oxidoreductase activity
scf184652.g36	GO:0008233 peptidase activity	GO:0008237 metallopeptidase activity	GO:0016787 hydrolase activity	GO:0004177 aminopeptidase activity	GO:0008270 zinc ion binding	GO:0046872 metal ion binding
scf184652.g37	GO:0003676 nucleic acid binding
scf184652.g39	GO:0003824 catalytic activity	GO:0030170 pyridoxal phosphate binding
scf184652.g40	GO:0008415 acyltransferase activity
scf184652.g41	GO:0005515 protein binding
scf184652.g42	GO:0005515 protein binding
scf184652.g46	GO:0005524 ATP binding	GO:0004386 helicase activity	GO:0008026 ATP-dependent helicase activity	GO:0003676 nucleic acid binding	GO:0016787 hydrolase activity
scf184652.g47	GO:0008081 phosphoric diester hydrolase activity	GO:0008889 glycerophosphodiester phosphodiesterase activity	GO:0016301 kinase activity	GO:0008270 zinc ion binding
scf184652.g48	GO:0008081 phosphoric diester hydrolase activity	GO:0008889 glycerophosphodiester phosphodiesterase activity	GO:0016301 kinase activity	GO:0008270 zinc ion binding
scf184652.g49	GO:0005524 ATP binding	GO:0017111 nucleoside-triphosphatase activity	GO:0000166 nucleotide binding	GO:0016887 ATPase activity
scf184652.g5	GO:0008233 peptidase activity	GO:0004175 endopeptidase activity	GO:0016787 hydrolase activity	GO:0004298 threonine-type endopeptidase activity
scf184652.g52	GO:0003824 catalytic activity
scf184652.g54	GO:0003735 structural constituent of ribosome
scf184652.g56	GO:0005515 protein binding
scf184652.g57	GO:0000166 nucleotide binding	GO:0005525 GTP binding
scf184652.g58	GO:0003735 structural constituent of ribosome	GO:0005488 binding
scf184652.g59	GO:0005488 binding
scf184652.g60	GO:0003676 nucleic acid binding	GO:0008270 zinc ion binding
scf184652.g61	GO:0003723 RNA binding	GO:0003676 nucleic acid binding	GO:0003964 RNA-directed DNA polymerase activity	GO:0004523 ribonuclease H activity
scf184652.g8	GO:0000166 nucleotide binding
scf184652.g9	GO:0017056 structural constituent of nuclear pore
scf184653.g3	GO:0003676 nucleic acid binding	GO:0008270 zinc ion binding
scf184654.g10	GO:0005524 ATP binding	GO:0004386 helicase activity	GO:0008026 ATP-dependent helicase activity	GO:0000166 nucleotide binding	GO:0003676 nucleic acid binding	GO:0016787 hydrolase activity
scf184654.g15	GO:0008270 zinc ion binding
scf184654.g16	GO:0003676 nucleic acid binding	GO:0008270 zinc ion binding
scf184654.g2	GO:0005524 ATP binding	GO:0008026 ATP-dependent helicase activity	GO:0003676 nucleic acid binding
scf184654.g4	GO:0008137 NADH dehydrogenase (ubiquinone) activity	GO:0016491 oxidoreductase activity	GO:0016651 oxidoreductase activity, acting on NADH or NADPH
scf184654.g6	GO:0004553 hydrolase activity, hydrolyzing O-glycosyl compounds	GO:0030248 cellulose binding
scf184654.g9	GO:0005524 ATP binding	GO:0017111 nucleoside-triphosphatase activity	GO:0000166 nucleotide binding	GO:0016887 ATPase activity	GO:0042626 ATPase activity, coupled to transmembrane movement of substances
scf184655.g1	GO:0003677 DNA binding	GO:0003676 nucleic acid binding
scf184655.g3	GO:0003723 RNA binding	GO:0003676 nucleic acid binding	GO:0003964 RNA-directed DNA polymerase activity	GO:0004523 ribonuclease H activity
scf184656.g12	GO:0016799 hydrolase activity, hydrolyzing N-glycosyl compounds
scf184656.g2	GO:0003676 nucleic acid binding	GO:0008270 zinc ion binding
scf184656.g3	GO:0016491 oxidoreductase activity
scf184656.g4	GO:0005488 binding	GO:0004872 receptor activity
scf184656.g8	GO:0003677 DNA binding	GO:0004871 signal transducer activity	GO:0003700 sequence-specific DNA binding transcription factor activity	GO:0008270 zinc ion binding	GO:0046872 metal ion binding
scf184656.g9	GO:0004871 signal transducer activity	GO:0003700 sequence-specific DNA binding transcription factor activity	GO:0008270 zinc ion binding
scf184657.g1	GO:0003676 nucleic acid binding
scf184657.g11	GO:0003824 catalytic activity	GO:0005488 binding	GO:0016491 oxidoreductase activity
scf184657.g12	GO:0016624 oxidoreductase activity, acting on the aldehyde or oxo group of donors, disulfide as acceptor	GO:0004591 oxoglutarate dehydrogenase (succinyl-transferring) activity	GO:0030976 thiamine pyrophosphate binding
scf184657.g13	GO:0003824 catalytic activity
scf184657.g15	GO:0003824 catalytic activity	GO:0004348 glucosylceramidase activity	GO:0043169 cation binding
scf184657.g16	GO:0016491 oxidoreductase activity	GO:0047681 aryl-alcohol dehydrogenase (NADP+) activity
scf184657.g17	GO:0016491 oxidoreductase activity	GO:0047681 aryl-alcohol dehydrogenase (NADP+) activity
scf184657.g19	GO:0003824 catalytic activity	GO:0005488 binding	GO:0016491 oxidoreductase activity
scf184657.g20	GO:0004392 heme oxygenase (decyclizing) activity
scf184657.g22	GO:0008270 zinc ion binding	GO:0046872 metal ion binding
scf184657.g23	GO:0003779 actin binding
scf184657.g24	GO:0016491 oxidoreductase activity
scf184657.g26	GO:0008233 peptidase activity	GO:0004190 aspartic-type endopeptidase activity	GO:0016787 hydrolase activity
scf184657.g29	GO:0008270 zinc ion binding
scf184657.g30	GO:0005488 binding
scf184657.g32	GO:0005524 ATP binding	GO:0004748 ribonucleoside-diphosphate reductase activity	GO:0016491 oxidoreductase activity
scf184657.g34	GO:0016491 oxidoreductase activity
scf184657.g35	GO:0004672 protein kinase activity	GO:0005524 ATP binding	GO:0000166 nucleotide binding
scf184657.g36	GO:0003824 catalytic activity	GO:0004348 glucosylceramidase activity	GO:0043169 cation binding
scf184657.g37	GO:0005488 binding
scf184657.g38	GO:0000166 nucleotide binding	GO:0003676 nucleic acid binding
scf184657.g40	GO:0003743 translation initiation factor activity
scf184657.g41	GO:0019239 deaminase activity	GO:0003876 AMP deaminase activity
scf184657.g6	GO:0008236 serine-type peptidase activity
scf184657.g7	GO:0070403 NAD+ binding	GO:0016811 hydrolase activity, acting on carbon-nitrogen (but not peptide) bonds, in linear amides	GO:0008270 zinc ion binding	GO:0051287 NAD binding
scf184657.g8	GO:0070403 NAD+ binding	GO:0016811 hydrolase activity, acting on carbon-nitrogen (but not peptide) bonds, in linear amides	GO:0008270 zinc ion binding	GO:0051287 NAD binding
scf184657.g9	GO:0008236 serine-type peptidase activity	GO:0016787 hydrolase activity
scf184658.g1	GO:0008270 zinc ion binding	GO:0046872 metal ion binding
scf184658.g4	GO:0016787 hydrolase activity
scf184658.g5	GO:0008270 zinc ion binding	GO:0046872 metal ion binding
scf184659.g1	GO:0003676 nucleic acid binding
scf184660.g1	GO:0003723 RNA binding	GO:0003676 nucleic acid binding	GO:0003964 RNA-directed DNA polymerase activity	GO:0004523 ribonuclease H activity
scf184660.g4	GO:0046983 protein dimerization activity	GO:0003676 nucleic acid binding
scf184661.g1	GO:0003677 DNA binding	GO:0003682 chromatin binding	GO:0003676 nucleic acid binding
scf184662.g10	GO:0003677 DNA binding	GO:0003676 nucleic acid binding
scf184662.g12	GO:0003677 DNA binding	GO:0003682 chromatin binding	GO:0003723 RNA binding	GO:0003676 nucleic acid binding	GO:0003964 RNA-directed DNA polymerase activity
scf184662.g13	GO:0003677 DNA binding	GO:0003682 chromatin binding	GO:0003723 RNA binding	GO:0003676 nucleic acid binding	GO:0003964 RNA-directed DNA polymerase activity
scf184663.g1	GO:0016874 ligase activity
scf184663.g2	GO:0005515 protein binding
scf184663.g7	GO:0003677 DNA binding	GO:0010843 promoter binding	GO:0070742 C2H2 zinc finger domain binding	GO:0004402 histone acetyltransferase activity	GO:0005515 protein binding	GO:0033613 activating transcription factor binding	GO:0002039 p53 binding	GO:0003713 transcription coactivator activity
scf184664.g1	GO:0000166 nucleotide binding	GO:0003676 nucleic acid binding
scf184665.g1	GO:0034739 histone deacetylase activity (H3-K16 specific)	GO:0046970 NAD-dependent histone deacetylase activity (H4-K16 specific)	GO:0032129 histone deacetylase activity (H3-K9 specific)	GO:0046969 NAD-dependent histone deacetylase activity (H3-K9 specific)	GO:0032041 NAD-dependent histone deacetylase activity (H3-K14 specific)	GO:0016787 hydrolase activity	GO:0004407 histone deacetylase activity	GO:0031078 histone deacetylase activity (H3-K14 specific)
scf184665.g13	GO:0003824 catalytic activity	GO:0005488 binding	GO:0016491 oxidoreductase activity
scf184665.g14	GO:0016491 oxidoreductase activity
scf184665.g15	GO:0003824 catalytic activity	GO:0005488 binding	GO:0016491 oxidoreductase activity
scf184665.g16	GO:0016853 isomerase activity	GO:0003755 peptidyl-prolyl cis-trans isomerase activity
scf184665.g18	GO:0016787 hydrolase activity
scf184665.g2	GO:0046933 hydrogen ion transporting ATP synthase activity, rotational mechanism	GO:0016787 hydrolase activity
scf184665.g22	GO:0003677 DNA binding	GO:0003700 sequence-specific DNA binding transcription factor activity	GO:0008270 zinc ion binding
scf184665.g23	GO:0003824 catalytic activity	GO:0004553 hydrolase activity, hydrolyzing O-glycosyl compounds	GO:0016798 hydrolase activity, acting on glycosyl bonds	GO:0030246 carbohydrate binding	GO:0016787 hydrolase activity	GO:0004568 chitinase activity	GO:0043169 cation binding
scf184665.g3	GO:0004872 receptor activity
scf184665.g5	GO:0016740 transferase activity	GO:0016779 nucleotidyltransferase activity
scf184665.g7	GO:0003677 DNA binding
scf184666.g2	GO:0003676 nucleic acid binding	GO:0008270 zinc ion binding
scf184667.g1	GO:0008236 serine-type peptidase activity
scf184667.g2	GO:0016829 lyase activity	GO:0045482 trichodiene synthase activity
scf184667.g3	GO:0003723 RNA binding	GO:0003676 nucleic acid binding	GO:0003964 RNA-directed DNA polymerase activity	GO:0004523 ribonuclease H activity
scf184668.g4	GO:0008270 zinc ion binding	GO:0046872 metal ion binding
scf184668.g5	GO:0008270 zinc ion binding	GO:0046872 metal ion binding
scf184668.g7	GO:0003824 catalytic activity	GO:0016763 transferase activity, transferring pentosyl groups	GO:0004731 purine-nucleoside phosphorylase activity
scf184669.g1	GO:0003677 DNA binding	GO:0003682 chromatin binding	GO:0003723 RNA binding	GO:0003676 nucleic acid binding	GO:0003964 RNA-directed DNA polymerase activity
scf184669.g2	GO:0003676 nucleic acid binding	GO:0008270 zinc ion binding
scf184669.g3	GO:0003676 nucleic acid binding	GO:0008270 zinc ion binding
scf184669.g4	GO:0003677 DNA binding	GO:0003676 nucleic acid binding
scf184669.g5	GO:0003677 DNA binding	GO:0003676 nucleic acid binding
scf184670.g1	GO:0003676 nucleic acid binding	GO:0008270 zinc ion binding
scf184671.g1	GO:0003676 nucleic acid binding	GO:0008270 zinc ion binding	GO:0046872 metal ion binding
scf184671.g2	GO:0003676 nucleic acid binding
scf184671.g3	GO:0008324 cation transmembrane transporter activity
scf184671.g5	GO:0003941 L-serine ammonia-lyase activity	GO:0051539 4 iron, 4 sulfur cluster binding
scf184671.g6	GO:0016740 transferase activity
scf184671.g7	GO:0035091 phosphatidylinositol binding	GO:0005096 GTPase activator activity
scf184671.g8	GO:0042802 identical protein binding	GO:0051082 unfolded protein binding	GO:0005515 protein binding
scf184672.g1	GO:0003677 DNA binding	GO:0003682 chromatin binding	GO:0003723 RNA binding	GO:0003676 nucleic acid binding	GO:0003964 RNA-directed DNA polymerase activity
scf184672.g11	GO:0005524 ATP binding	GO:0003774 motor activity	GO:0000166 nucleotide binding	GO:0003777 microtubule motor activity
scf184672.g14	GO:0016702 oxidoreductase activity, acting on single donors with incorporation of molecular oxygen, incorporation of two atoms of oxygen	GO:0016491 oxidoreductase activity
scf184672.g19	GO:0000166 nucleotide binding
scf184672.g3	GO:0016787 hydrolase activity
scf184672.g4	GO:0005524 ATP binding	GO:0017111 nucleoside-triphosphatase activity	GO:0000166 nucleotide binding
scf184672.g5	GO:0004497 monooxygenase activity	GO:0005506 iron ion binding	GO:0009055 electron carrier activity	GO:0020037 heme binding	GO:0046872 metal ion binding
scf184672.g8	GO:0004842 ubiquitin-protein ligase activity
scf184672.g9	GO:0005488 binding	GO:0016787 hydrolase activity
scf184673.g1	GO:0015520 tetracycline:hydrogen antiporter activity
scf184674.g1	GO:0003677 DNA binding	GO:0003682 chromatin binding	GO:0003723 RNA binding	GO:0003676 nucleic acid binding	GO:0003964 RNA-directed DNA polymerase activity
scf184674.g10	GO:0003677 DNA binding	GO:0005524 ATP binding	GO:0004386 helicase activity	GO:0003676 nucleic acid binding
scf184674.g11	GO:0015171 amino acid transmembrane transporter activity
scf184674.g12	GO:0005097 Rab GTPase activator activity
scf184674.g13	GO:0003677 DNA binding	GO:0003676 nucleic acid binding	GO:0008270 zinc ion binding
scf184674.g2	GO:0003677 DNA binding	GO:0003676 nucleic acid binding	GO:0008270 zinc ion binding
scf184674.g5	GO:0050660 flavin adenine dinucleotide binding	GO:0016614 oxidoreductase activity, acting on CH-OH group of donors
scf184674.g9	GO:0003676 nucleic acid binding
scf184675.g1	GO:0003677 DNA binding	GO:0003682 chromatin binding	GO:0003723 RNA binding	GO:0003676 nucleic acid binding	GO:0003964 RNA-directed DNA polymerase activity
scf184675.g4	GO:0003677 DNA binding	GO:0003682 chromatin binding	GO:0003723 RNA binding	GO:0003676 nucleic acid binding	GO:0003964 RNA-directed DNA polymerase activity	GO:0008270 zinc ion binding
scf184675.g5	GO:0004190 aspartic-type endopeptidase activity	GO:0003676 nucleic acid binding	GO:0008270 zinc ion binding
scf184675.g7	GO:0003824 catalytic activity	GO:0005524 ATP binding	GO:0015662 ATPase activity, coupled to transmembrane movement of ions, phosphorylative mechanism	GO:0000166 nucleotide binding	GO:0016787 hydrolase activity	GO:0016820 hydrolase activity, acting on acid anhydrides, catalyzing transmembrane movement of substances
scf184675.g8	GO:0004812 aminoacyl-tRNA ligase activity	GO:0005524 ATP binding	GO:0004815 aspartate-tRNA ligase activity	GO:0000166 nucleotide binding	GO:0016874 ligase activity
scf184675.g9	GO:0003676 nucleic acid binding	GO:0008270 zinc ion binding
scf184676.g1	GO:0003677 DNA binding	GO:0003682 chromatin binding	GO:0003723 RNA binding	GO:0003676 nucleic acid binding	GO:0003964 RNA-directed DNA polymerase activity
scf184677.g2	GO:0004497 monooxygenase activity	GO:0016491 oxidoreductase activity
scf184677.g4	GO:0016811 hydrolase activity, acting on carbon-nitrogen (but not peptide) bonds, in linear amides
scf184677.g7	GO:0016810 hydrolase activity, acting on carbon-nitrogen (but not peptide) bonds	GO:0016787 hydrolase activity
scf184677.g8	GO:0008270 zinc ion binding	GO:0046872 metal ion binding
scf184678.g2	GO:0004713 protein tyrosine kinase activity
scf184679.g10	GO:0003824 catalytic activity	GO:0005488 binding	GO:0004112 cyclic-nucleotide phosphodiesterase activity
scf184679.g7	GO:0003723 RNA binding
scf184679.g9	GO:0003824 catalytic activity	GO:0004112 cyclic-nucleotide phosphodiesterase activity
scf184681.g2	GO:0030145 manganese ion binding	GO:0016462 pyrophosphatase activity	GO:0016787 hydrolase activity
scf184683.g1	GO:0003676 nucleic acid binding	GO:0008270 zinc ion binding
scf184685.g2	GO:0016788 hydrolase activity, acting on ester bonds
scf184685.g4	GO:0003824 catalytic activity
scf184686.g1	GO:0003824 catalytic activity	GO:0005488 binding	GO:0016491 oxidoreductase activity
scf184686.g2	GO:0008270 zinc ion binding
scf184686.g3	GO:0005524 ATP binding	GO:0004550 nucleoside diphosphate kinase activity	GO:0016301 kinase activity	GO:0016740 transferase activity	GO:0000166 nucleotide binding
scf184686.g5	GO:0003824 catalytic activity	GO:0004802 transketolase activity
scf184687.g10	GO:0003824 catalytic activity
scf184687.g12	GO:0003723 RNA binding	GO:0000166 nucleotide binding	GO:0003676 nucleic acid binding	GO:0008270 zinc ion binding
scf184687.g13	GO:0003676 nucleic acid binding	GO:0008270 zinc ion binding	GO:0046872 metal ion binding
scf184687.g9	GO:0004128 cytochrome-b5 reductase activity	GO:0016491 oxidoreductase activity	GO:0020037 heme binding	GO:0046872 metal ion binding
scf184688.g3	GO:0003824 catalytic activity	GO:0004553 hydrolase activity, hydrolyzing O-glycosyl compounds	GO:0016798 hydrolase activity, acting on glycosyl bonds	GO:0016787 hydrolase activity	GO:0043169 cation binding
scf184688.g4	GO:0003824 catalytic activity	GO:0004553 hydrolase activity, hydrolyzing O-glycosyl compounds	GO:0016798 hydrolase activity, acting on glycosyl bonds	GO:0016787 hydrolase activity	GO:0043169 cation binding
scf184689.g1	GO:0046983 protein dimerization activity	GO:0003676 nucleic acid binding
scf184689.g4	GO:0003676 nucleic acid binding	GO:0008270 zinc ion binding
scf184690.g1	GO:0003723 RNA binding	GO:0003964 RNA-directed DNA polymerase activity
scf184690.g2	GO:0005524 ATP binding	GO:0008026 ATP-dependent helicase activity	GO:0003676 nucleic acid binding
scf184690.g3	GO:0003676 nucleic acid binding	GO:0008270 zinc ion binding	GO:0046872 metal ion binding
scf184691.g1	GO:0016740 transferase activity	GO:0004048 anthranilate phosphoribosyltransferase activity	GO:0016757 transferase activity, transferring glycosyl groups
scf184692.g1	GO:0003723 RNA binding	GO:0003676 nucleic acid binding	GO:0003964 RNA-directed DNA polymerase activity	GO:0004523 ribonuclease H activity
scf184692.g3	GO:0016787 hydrolase activity
scf184692.g4	GO:0003824 catalytic activity	GO:0005488 binding	GO:0050662 coenzyme binding
scf184692.g5	GO:0003824 catalytic activity	GO:0005488 binding	GO:0008446 GDP-mannose 4,6-dehydratase activity	GO:0050662 coenzyme binding
scf184693.g10	GO:0003824 catalytic activity	GO:0005524 ATP binding	GO:0004075 biotin carboxylase activity	GO:0016874 ligase activity
scf184693.g12	GO:0016740 transferase activity	GO:0004588 orotate phosphoribosyltransferase activity	GO:0016757 transferase activity, transferring glycosyl groups	GO:0005515 protein binding
scf184693.g8	GO:0015205 nucleobase transmembrane transporter activity
scf184693.g9	GO:0016874 ligase activity
scf184694.g1	GO:0046983 protein dimerization activity	GO:0003676 nucleic acid binding
scf184694.g3	GO:0003824 catalytic activity	GO:0004301 epoxide hydrolase activity	GO:0033961 cis-stilbene-oxide hydrolase activity
scf184695.g1	GO:0004601 peroxidase activity	GO:0020037 heme binding
scf184696.g10	GO:0004342 glucosamine-6-phosphate deaminase activity
scf184696.g11	GO:0004672 protein kinase activity	GO:0005524 ATP binding	GO:0004674 protein serine/threonine kinase activity	GO:0000166 nucleotide binding
scf184696.g13	GO:0003824 catalytic activity	GO:0030246 carbohydrate binding
scf184696.g14	GO:0016787 hydrolase activity
scf184696.g17	GO:0016740 transferase activity	GO:0008415 acyltransferase activity
scf184696.g18	GO:0003824 catalytic activity	GO:0016849 phosphorus-oxygen lyase activity
scf184696.g19	GO:0003824 catalytic activity	GO:0016849 phosphorus-oxygen lyase activity
scf184696.g3	GO:0003676 nucleic acid binding
[truncated: 4,025 more rows]

## Sheet: Biological_process
Gene model
scf184270.g1	GO:0006508 proteolysis
[truncated: 3,878 more rows]

[truncated: 2 more sheets: Cellular_component, CAZy_analysis]
