# Supplementary material for: The genome of the white-rot fungus Pycnoporus cinnabarinus: a basidiomycete model with a versatile arsenal for lignocellulosic biomass breakdown
Source: BMC Genomics. 2014 Jun 18;15:486. doi: 10.1186/1471-2164-15-486 (PMC4101180; doi:10.1186/1471-2164-15-486)
Supplement: Supplementary file 16 — Additional file 16: Table S8: List of lignocellulolytic enzymes identified in the secretomes of P. cinnabarinus BRFM137 in different growth conditions. (XLSX 30 KB) [file 12864_2014_6245_MOESM16_ESM.xlsx]

## Sheet: Maltose
Gene ID	Spectra number	Peptide unique number	CAZy family
scf185007.g107	502	278	AA1_1
scf184817.g29	126	98	AA1_1
scf185007.g100	71	61	AA1_1
scf184946.g21	6	4	AA2
scf184746.g13	76	67	AA3_2
scf184803.g17	12	12	AA3_2
scf185002.g8	8	8	AA3_2
scf184611.g7	5	5	AA3_2
scf184913.g15	16	16	AA3_4
scf184992.g45	72	56	AA5_1
scf185009.g14	27	25	AA5_1
scf184747.g42	13	13	AA5_1
scf184747.g48	3	3	AA5_1
scf185013.g1	3	3	AA8-AA3_1
scf184712.g7	1	1	CBM13
scf184654.g6	2	2	CBM1-GH131
scf185007.g51	11	10	CBM1-GH5_5
scf184961.g16	5	3	CBM1-GH5_7
scf185014.g56	20	19	CBM1-GH6
scf184751.g9	29	22	CE16
scf184916.g7	4	3	CE16
scf184938.g40	1	1	CE16
scf184942.g36	12	11	CE4
scf185042.g12	4	4	GH10
scf184806.g33	2	2	GH12
scf185043.g112	8	8	GH125
scf184712.g6	3	3	GH13_1
scf184992.g11	4	4	GH13_32-CBM20
scf184392.g3	5	4	GH16
scf184829.g10	5	5	GH16
scf184935.g11	3	3	GH16
scf185015.g65	2	2	GH16
scf184645.g2	15	14	GH17
scf184688.g3	22	21	GH18
scf184338.g2	20	18	GH18
scf184688.g4	5	5	GH18
scf184747.g1	5	4	GH18
scf184939.g35	4	4	GH18
scf184939.g23	1	1	GH18-CBM5
scf184615.g9	21	20	GH2
scf185007.g46	2	2	GH20
scf184970.g39	2	1	GH20
scf184970.g4	12	10	GH25
scf184977.g120	60	52	GH27
scf184996.g46	189	120	GH28
scf184414.g9	28	24	GH28
scf184836.g54	10	10	GH28
scf184868.g9	4	4	GH3
scf184334.g6	6	6	GH30
scf184657.g36	35	35	GH30_3
scf185022.g7	14	12	GH31
scf184603.g6	6	6	GH31
scf184940.g83	3	3	GH31
scf184938.g20	2	2	GH32
scf184970.g129	60	56	GH35
scf184970.g147	2	2	GH35
scf184970.g56	3	3	GH37
scf184569.g13	33	29	GH47
scf185000.g66	2	2	GH5_9
scf184980.g29	109	85	GH55
scf185002.g87	8	8	GH55
scf185007.g75	5	5	GH7
scf184969.g23	3	3	GH7
scf184942.g35	5	5	GH72-CBM43
scf184926.g3	49	39	GH76
scf184926.g4	27	16	GH76
scf184977.g152	2	2	GH78
scf184817.g30	26	19	GH79
scf184594.g3	10	10	GH79
scf185000.g28	14	13	GH88
scf185000.g29	8	8	GH88
scf184969.g71	21	21	GH92
scf184593.g5	96	78	GH95
scf185042.g150	6	6	PL14_5
scf184911.g5	164	135	PL8_4
scf184911.g6	5	5	PL8_4
scf184908.g52	207	140
scf184804.g11	104	82
scf184962.g71	58	48
scf184912.g12	39	34
scf185013.g116	95	65
scf185022.g10	84	55
scf184857.g12	71	68
scf184851.g40	70	51
scf185007.g162	69	61
scf184943.g38	68	35
scf185042.g54	67	41
scf184640.g11	64	51
scf184858.g26	62	55
scf184298.g37	62	56
scf184748.g21	61	48
scf185002.g21	53	47
scf184759.g31	53	49
scf184657.g26	46	35
scf184937.g21	44	41
scf184775.g22	44	39
scf184622.g5	43	42
scf184910.g13	35	31
scf185014.g62	33	33
scf184942.g11	31	29
scf184569.g57	28	27
scf184915.g29	25	23
scf185007.g245	24	22
scf184826.g3	21	20
scf184985.g3	20	19
scf184851.g82	14	9
scf184411.g4	13	6
scf184473.g9	17	16
scf184831.g3	17	13
scf184939.g2	16	14
scf184380.g10	15	15
scf185007.g138	14	13
scf184569.g28	13	13
scf184766.g13	13	11
scf185016.g41	12	12
scf184920.g45	11	9
scf184748.g23	11	8
scf185007.g30	9	8
scf184880.g2	9	9
scf185002.g86	8	8
scf184798.g90	8	7
scf184787.g18	8	8
scf184876.g17	8	8
scf184978.g8	8	8
scf184857.g30	7	7
scf184777.g14	7	7
scf184913.g14	7	6
scf184940.g43	7	5
scf184993.g7	7	6
scf185043.g258	6	4
scf185002.g93	6	4
scf184936.g11	6	6
scf184999.g9	6	4
scf185000.g91	5	5
scf185028.g17	5	5
scf185007.g40	5	5
scf184467.g3	5	5
scf184922.g5	5	5
scf184844.g127	5	5
scf184866.g20	5	5
scf184962.g78	4	4
scf184650.g4	4	4
scf184788.g7	4	4
scf184970.g54	4	3
scf185043.g70	4	4
scf184873.g17	4	4
scf184804.g2	4	4
scf184851.g65	4	4
scf184920.g40	3	2
scf184999.g67	2	2
scf184703.g1	4	4
scf184795.g7	3	3
scf184403.g5	3	3
scf184766.g17	3	2
scf184970.g78	3	3
scf184569.g11	3	2
scf185016.g63	3	3
scf184996.g16	3	3
scf184902.g32	3	3
scf184867.g6	3	3
scf185011.g21	3	3
scf184843.g6	3	3
scf184496.g3	2	2
scf184585.g4	2	2
scf184747.g33	2	2
scf184999.g59	2	2
scf184873.g18	2	2
scf184985.g88	2	2
scf184939.g67	2	2
scf184985.g44	2	2
scf184940.g4	2	2
scf184992.g35	2	2
scf184994.g53	2	2
scf184866.g23	2	2
scf185013.g15	2	2
scf184994.g45	2	2
scf184766.g27	2	2
scf184908.g93	1	1
scf184938.g23	1	1
scf184938.g14	1	1
scf184836.g9	1	1
scf184829.g57	1	1
scf185013.g154	1	1
scf184942.g53	1	1

## Sheet: Birchwood
Gene ID	Spectra number	Peptide unique number	CAZy family
scf185007.g107	683	347	AA1_1
scf184817.g29	191	131	AA1_1
scf185007.g100	102	87	AA1_1
scf184803.g17	23	21	AA3_2
scf184746.g13	17	16	AA3_2
scf184611.g7	10	10	AA3_2
scf185002.g8	4	4	AA3_2
scf184992.g45	49	42	AA5_1
scf185009.g14	25	24	AA5_1
scf184992.g18	10	10	AA6
scf185013.g1	26	25	AA8-AA3_1
scf184817.g21	19	18	AA9
scf184844.g129	8	8	AA9
scf184831.g7	3	3	AA9
scf185042.g102	2	2	AA9
scf185037.g14	2	2	AA9
scf184747.g17	1	1	AA9-CBM1
scf184616.g3	8	6	CBM1
scf184712.g7	2	2	CBM13
scf184980.g44	22	21	CBM1-CE1
scf184654.g6	30	24	CBM1-GH131
scf185007.g51	17	17	CBM1-GH5_5
scf184727.g5	17	15	CBM1-GH5_5
scf184921.g29	9	8	CBM1-GH5_5
scf184961.g16	55	39	CBM1-GH5_7
scf185014.g56	12	12	CBM1-GH6
scf184751.g9	13	12	CE16
scf184942.g36	10	10	CE4
scf185042.g12	2	2	GH10
scf184806.g33	11	11	GH12
scf184712.g6	1	1	GH13_1
scf184992.g11	28	23	GH13_32-CBM20
scf184977.g63	3	2	GH131
scf184392.g3	5	5	GH16
scf184801.g33	5	5	GH16
scf184935.g11	3	3	GH16
scf185015.g16	2	1	GH16
scf185015.g65	2	2	GH16
scf184911.g15	2	1	GH16
scf184645.g2	4	4	GH17
scf184980.g23	1	1	GH17
scf184688.g3	23	21	GH18
scf184338.g2	5	5	GH18
scf184688.g4	4	4	GH18
scf184845.g46	3	3	GH18
scf184747.g1	3	3	GH18
scf184939.g35	2	2	GH18
scf184615.g9	15	14	GH2
scf184970.g4	8	7	GH25
scf184977.g120	28	25	GH27
scf184996.g46	138	94	GH28
scf184414.g9	41	33	GH28
scf184977.g100	13	11	GH3
scf184868.g9	6	6	GH3
scf184977.g62	3	3	GH3
scf184334.g6	11	10	GH30
scf184657.g36	16	16	GH30_3
scf185022.g7	2	2	GH31
scf184603.g6	2	2	GH31
scf184970.g129	30	30	GH35
scf184970.g56	4	4	GH37
scf184569.g13	3	2	GH47
scf185000.g65	4	4	GH5_9
scf185000.g66	2	2	GH5_9
scf184980.g29	84	67	GH55
scf185007.g75	392	233	GH7
scf184969.g23	298	169	GH7
scf184935.g52	56	42	GH7
scf184942.g35	18	18	GH72-CBM43
scf184977.g4	178	159	GH74-CBM1
scf184926.g3	24	17	GH76
scf184926.g4	18	10	GH76
scf184817.g30	5	5	GH79
scf185000.g29	5	5	GH88
scf185000.g28	3	3	GH88
scf184969.g71	9	9	GH92
scf184817.g11	1	1	GH92
scf184593.g5	77	57	GH95
scf185042.g150	6	6	PL14_5
scf184911.g5	126	106	PL8_4
scf184908.g52	147	103
scf185002.g21	83	66
scf184804.g11	53	42
scf184962.g71	28	25
scf184912.g12	19	18
scf184857.g12	79	71
scf184851.g40	64	48
scf185013.g116	52	40
scf184866.g23	51	39
scf184866.g22	36	28
scf184866.g20	15	14
scf184622.g5	44	38
scf184657.g26	43	33
scf185007.g162	42	36
scf184748.g21	36	29
scf184911.g70	35	26
scf185022.g10	35	28
scf185014.g62	34	32
scf184942.g11	32	29
scf185042.g54	32	24
scf184798.g90	30	26
scf184943.g38	29	24
scf184939.g2	26	22
scf184910.g13	25	24
scf184775.g22	24	24
scf184985.g3	23	19
scf185007.g30	22	20
scf184858.g26	18	17
scf184831.g3	17	10
scf184380.g10	14	13
scf184640.g11	13	13
scf184748.g23	12	8
scf184759.g31	12	12
scf184826.g3	12	11
scf184936.g11	11	11
scf184961.g13	11	10
scf184298.g37	11	11
scf184920.g45	10	10
scf184977.g73	10	10
scf185043.g258	10	8
scf184844.g127	10	10
scf184569.g28	9	9
scf184496.g3	8	6
scf184766.g13	8	7
scf184880.g2	7	7
scf184569.g57	7	7
scf184999.g9	7	7
scf185016.g41	7	7
scf185007.g245	6	5
scf185007.g40	6	6
scf184473.g9	5	5
scf184992.g35	5	5
scf184766.g17	5	5
scf184915.g29	5	5
scf184585.g4	4	4
scf185000.g91	4	4
scf184851.g82	4	4
scf185013.g15	4	4
scf184867.g6	4	4
scf184804.g2	4	4
scf184940.g43	4	4
scf184787.g18	3	3
scf184985.g44	3	3
scf184788.g7	3	3
scf184996.g16	3	3
scf184915.g60	3	3
scf184983.g60	2	2
scf184876.g17	2	2
scf184999.g59	2	2
scf184467.g3	2	2
scf184873.g17	2	2
scf184922.g5	2	2
scf184817.g2	2	2
scf184851.g57	2	1
scf184908.g93	1	1
scf184844.g8	1	1
scf184857.g30	1	1
scf184777.g14	1	1
scf184962.g78	1	1
scf184836.g9	1	1
scf184844.g64	1	1
scf184815.g50	1	1
scf184920.g40	1	1
scf184985.g29	1	1
scf184851.g65	1	1
scf184988.g4	1	1

## Sheet: CL
Gene ID	Spectra number	Peptide unique number	CAZy family
scf185007.g107	277	177	AA1_1
scf185007.g100	83	82	AA1_1
scf184817.g29	57	54	AA1_1
scf184746.g13	88	82	AA3_2
scf184803.g17	28	28	AA3_2
scf184611.g7	4	4	AA3_2
scf184913.g15	11	11	AA3_4
scf184992.g45	21	20	AA5_1
scf184747.g42	9	9	AA5_1
scf184747.g48	3	3	AA5_1
scf185009.g14	5	5	AA5_1
scf185013.g1	37	36	AA8-AA3_1
scf184817.g21	10	10	AA9
scf184844.g129	7	7	AA9
scf184908.g125	5	5	AA9
scf184712.g7	7	7	CBM13
scf184830.g3	5	5	CBM18-GH16
scf184969.g36	23	22	CBM1-CE1
scf184980.g44	22	22	CBM1-CE1
scf184856.g2	19	19	CBM1-CE15
scf184817.g18	44	43	CBM1-GH10
scf184654.g6	18	18	CBM1-GH131
scf185007.g51	16	16	CBM1-GH5_5
scf184727.g5	16	16	CBM1-GH5_5
scf184961.g16	44	40	CBM1-GH5_7
scf185014.g56	102	95	CBM1-GH6
scf184751.g9	2	2	CE16
scf184942.g36	4	4	CE4
scf184806.g33	6	6	GH12
scf184970.g119	6	6	GH12
scf184645.g2	7	7	GH17
scf184338.g2	12	12	GH18
scf184747.g1	5	5	GH18
scf184939.g35	2	2	GH18
scf184615.g9	4	4	GH2
scf185007.g46	3	3	GH20
scf184970.g4	27	26	GH25
scf184977.g120	41	37	GH27
scf184996.g46	26	24	GH28
scf184414.g9	24	24	GH28
scf184868.g9	21	21	GH3
scf184977.g100	18	18	GH3
scf184817.g14	4	4	GH3
scf184334.g6	6	6	GH30
scf184657.g36	10	10	GH30_3
scf185022.g7	15	15	GH31
scf184603.g6	3	3	GH31
scf184940.g83	4	4	GH31
scf184970.g129	30	30	GH35
scf184569.g13	9	9	GH47
scf184980.g29	54	49	GH55
scf185007.g75	280	211	GH7
scf184969.g23	195	165	GH7
scf184935.g52	55	54	GH7
scf184942.g35	7	7	GH72-CBM43
scf184977.g4	119	119	GH74-CBM1
scf184926.g3	6	6	GH76
scf184926.g4	5	5	GH76
scf184817.g30	9	9	GH79
scf185000.g28	16	16	GH88
scf185000.g29	13	13	GH88
scf184969.g71	22	20	GH92
scf184969.g74	6	6	GH92
scf184593.g5	38	35	GH95
scf184911.g5	97	97	PL8_4
scf184866.g22	72	55
scf184908.g52	65	61
scf184804.g11	50	50
scf184962.g71	38	37
scf184912.g12	24	24
scf184866.g23	39	36
scf184748.g21	33	31
scf184915.g29	32	32
scf184943.g38	31	22
scf184851.g40	31	29
scf185002.g21	27	27
scf184857.g12	26	23
scf185007.g162	25	25
scf184866.g20	24	19
scf184910.g13	24	24
scf185043.g258	24	23
scf184817.g2	21	19
scf184759.g31	21	21
scf184622.g5	20	20
scf184826.g3	16	16
scf184775.g22	16	16
scf184657.g26	15	14
scf184777.g14	13	13
scf184911.g70	13	13
scf184858.g26	12	11
scf184961.g13	10	10
scf184983.g60	9	9
scf184569.g28	9	9
scf184857.g30	9	8
scf184569.g57	9	9
scf184880.g2	9	9
scf184473.g9	7	7
scf185014.g62	7	7
scf185042.g54	7	6
scf185039.g7	7	7
scf184962.g78	6	6
scf184831.g3	6	6
scf185007.g138	6	6
scf184766.g13	5	5
scf185013.g116	5	5
scf184650.g4	5	5
scf184411.g4	5	5
scf184844.g110	5	5
scf184942.g11	5	5
scf184993.g7	4	3
scf185007.g245	4	4
scf184978.g8	4	4
scf184806.g23	3	3
scf184970.g24	3	3
scf185002.g93	3	3
scf184847.g16	2	2
scf184985.g3	2	2
scf185022.g10	2	2
scf184496.g3	2	2
scf184977.g73	2	2
scf185007.g40	2	2

## Sheet: FMS
Gene ID	Spectra number	Peptide unique number	CAZy family
scf184817.g29	44	44	AA1_1
scf185007.g100	9	9	AA1_1
scf185007.g107	180	141	AA1_1
scf184569.g58	3	3	AA2
scf184983.g23	3	3	AA2
scf184746.g13	35	34	AA3_2
scf184803.g17	9	9	AA3_2
scf184747.g48	17	16	AA5_1
scf184992.g45	40	34	AA5_1
scf185013.g1	7	7	AA8-AA3_1
scf184817.g21	9	9	AA9
scf184908.g125	3	3	AA9
scf184830.g3	15	15	CBM18-GH16
scf184980.g44	9	9	CBM1-CE1
scf184654.g6	12	11	CBM1-GH131
scf185007.g51	3	3	CBM1-GH5_5
scf184961.g16	13	13	CBM1-GH5_7
scf185014.g56	23	22	CBM1-GH6
scf184751.g9	15	15	CE16
scf184942.g36	31	26	CE4
scf184989.g20	2	2	GH115
scf184806.g33	8	8	GH12
scf184970.g119	5	5	GH12
scf184712.g6	4	4	GH13_1
scf184992.g11	17	15	GH13_32-CBM20
scf184970.g84	5	5	GH131
scf184392.g3	2	2	GH16
scf184801.g33	2	2	GH16
scf184829.g10	4	3	GH16
scf184902.g23	7	7	GH16
scf184989.g27	5	4	GH16
scf185015.g16	4	4	GH16
scf185015.g65	7	7	GH16
scf184338.g2	17	16	GH18
scf184688.g3	15	15	GH18
scf184688.g4	18	18	GH18
scf184747.g1	42	38	GH18
scf184845.g46	15	14	GH18
scf184939.g23	46	40	GH18-CBM5
scf184992.g8	16	14	GH18-CBM5
scf184970.g39	6	6	GH20
scf184970.g4	30	29	GH25
scf184977.g120	63	56	GH27
scf184414.g9	48	44	GH28
scf184996.g46	39	35	GH28
scf184868.g9	9	9	GH3
scf184977.g100	4	4	GH3
scf184334.g6	9	8	GH30
scf184657.g36	46	43	GH30_3
scf185022.g7	40	39	GH31
scf184970.g129	37	35	GH35
scf184569.g13	12	9	GH47
scf185000.g65	7	7	GH5_9
scf185000.g66	7	7	GH5_9
scf184980.g29	15	15	GH55
scf184935.g52	7	6	GH7
scf184969.g23	65	52	GH7
scf185007.g75	69	58	GH7
scf184942.g35	18	18	GH72-CBM43
scf184977.g4	4	4	GH74-CBM1
scf184926.g3	8	7	GH76
scf184926.g4	11	10	GH76
scf184501.g5	4	4	GH92
scf184969.g71	5	5	GH92
scf184593.g5	26	23	GH95
scf185042.g150	18	18	PL14_5
scf184911.g5	72	71	PL8_4
scf184449.g5	4	3
scf184473.g9	12	11
scf184569.g43	3	3
scf184569.g57	2	2
scf184622.g5	19	19
scf184640.g11	36	36
scf184650.g4	6	6
scf184657.g26	35	31
scf184748.g21	41	41
scf184748.g23	14	14
scf184759.g31	7	7
scf184766.g13	8	8
scf184775.g22	83	74
scf184777.g14	26	26
scf184787.g10	17	17
scf184787.g18	8	8
scf184798.g90	5	5
scf184804.g11	91	89
scf184806.g23	11	10
scf184806.g41	3	3
scf184815.g43	6	4
scf184826.g3	27	25
scf184829.g57	4	4
scf184831.g3	20	19
scf184844.g110	24	24
scf184851.g40	102	84
scf184851.g41	26	26
scf184857.g12	2	2
scf184857.g30	11	10
scf184858.g26	22	20
scf184866.g22	17	11
scf184866.g23	17	16
scf184867.g6	5	5
scf184873.g16	4	4
scf184880.g2	21	21
scf184908.g52	93	77
scf184910.g13	125	87
scf184911.g70	19	18
scf184912.g12	21	21
scf184915.g29	12	12
scf184915.g60	8	6
scf184920.g40	2	2
scf184922.g5	34	26
scf184923.g1	7	7
scf184936.g11	37	37
scf184938.g18	2	2
scf184939.g2	42	40
scf184940.g43	44	25
scf184942.g11	7	7
scf184943.g38	115	62
scf184962.g71	71	66
scf184962.g78	4	4
scf184970.g24	12	12
scf184970.g78	66	57
scf184978.g8	19	19
scf184983.g60	29	26
scf184985.g3	8	7
scf184985.g44	4	4
scf184992.g35	5	5
scf184993.g7	18	17
scf185002.g21	116	89
scf185002.g86	6	6
scf185002.g93	4	4
scf185007.g138	8	8
scf185007.g162	94	78
scf185007.g245	25	24
scf185007.g30	18	18
scf185007.g40	10	9
scf185011.g21	3	3
scf185013.g116	24	22
scf185014.g62	2	2
scf185042.g151	5	5
scf185042.g45	12	12
scf185042.g54	155	95
scf185042.g70	4	3
scf185043.g257	4	4
